# Supplementary material for: 2-(5-Bromo-2-hydroxy­phen­yl)-1,2-dihydro­quinazolin-4(3H)-one
Source: Acta Crystallogr Sect E Struct Rep Online. 2008 Dec 24;65(Pt 1):o193. doi: 10.1107/S1600536808035678 (PMC2968101; doi:10.1107/S1600536808035678)
Supplement: Supplementary file 1 [file e-65-0o193-sup1.cif]

##############################################################################
###                                                                        ###
###        Electronic paper (Acta Crystallographica Section E)             ###
###                                                                        ###
##############################################################################
#                                                                            #
# This CIF contains the data in a paper accepted for publication in Acta     #
# Crystallographica Section E. It conforms to the requirements of Notes      #
# for Authors for Section E, and has been peer reviewed under the auspices   #
# of the IUCr Commission on Journals.                                        #
#                                                                            #
# Full details of the Crystallographic Information File format               #
# are given in the paper "The Crystallographic Information File (CIF):       #
# a New Standard Archive File for Crystallography" by S. R. Hall, F. H.      #
# Allen and I. D. Brown [Acta Cryst. (1991), A47, 655-685].                  #
#                                                                            #
# The current version of the core CIF dictionary is obtainable from          #
# ftp://ftp.iucr.org/pub/cif_core.dic. The current version number is 2.4.    #
#                                                                            #
# Software is freely available for graphical display of the structure(s) in  #
# this CIF.  For information consult the CIF home page http://www.iucr.org/  #
# cif/home.html                                                              #
#                                                                            #
# This file may be used for bona fide research purposes within the           #
# scientific community so long as proper attribution is given to the journal # 
# article from which it was obtained.                                        #
#                                                                            #
##############################################################################
                                             
data_I
_audit_creation_method     SHELXL-97
_chemical_name_systematic
;
2-(5-Bromo-2-hydroxyphenyl)-1,2-dihydroquinazolin-4(3<i>H</i>)-one
;
_chemical_name_common     ?
_chemical_formula_moiety     'C14 H11 Br N2 O2'
_chemical_formula_sum     'C14 H11 Br N2 O2'
_chemical_formula_iupac     'C14 H11 Br N2 O2'
_chemical_formula_weight     319.16
_chemical_melting_point     ?
_symmetry_cell_setting     Triclinic
_symmetry_space_group_name_H-M     'P -1'
_symmetry_space_group_name_Hall     '-P 1'
loop_
    _symmetry_equiv_pos_as_xyz
    'x, y, z'
    '-x, -y, -z'
_cell_length_a     8.8392(5)
_cell_length_b     11.2252(7)
_cell_length_c     13.8817(8)
_cell_angle_alpha     73.0392(9)
_cell_angle_beta     75.9620(9)
_cell_angle_gamma     85.0936(9)
_cell_volume     1277.95(13)
_cell_formula_units_Z     4
_cell_measurement_reflns_used     3058
_cell_measurement_theta_min     2.37
_cell_measurement_theta_max     25.8
_cell_measurement_temperature     150(2)
_exptl_crystal_description     block
_exptl_crystal_colour     yellow
_exptl_crystal_size_max     0.21
_exptl_crystal_size_mid     0.12
_exptl_crystal_size_min     0.07
_exptl_crystal_density_diffrn     1.659
_exptl_crystal_density_meas     ?
_exptl_crystal_density_method     'not measured'
_exptl_crystal_F_000     640
_exptl_absorpt_coefficient_mu     3.215
_exptl_absorpt_correction_type     multi-scan
_exptl_absorpt_process_details     '(SADABS; Sheldrick, 2003)'
_exptl_absorpt_correction_T_min     0.5516
_exptl_absorpt_correction_T_max     0.8062
_exptl_special_details
;
;
_diffrn_ambient_temperature     150(2)
_diffrn_radiation_type     MoK\a
_diffrn_radiation_wavelength     0.71073
_diffrn_radiation_source     'fine-focus sealed tube'
_diffrn_radiation_monochromator     graphite
_diffrn_measurement_device_type     'Bruker APEXII CCD'
_diffrn_measurement_method     '\f and \w'
_diffrn_detector_area_resol_mean     ?
_diffrn_reflns_number     13015
_diffrn_reflns_av_R_equivalents     0.0346
_diffrn_reflns_av_sigmaI/netI     0.0525
_diffrn_reflns_theta_min     1.58
_diffrn_reflns_theta_max     27.99
_diffrn_reflns_theta_full     27.99
_diffrn_measured_fraction_theta_max     0.995
_diffrn_measured_fraction_theta_full     0.995
_diffrn_reflns_limit_h_min     -11
_diffrn_reflns_limit_h_max     11
_diffrn_reflns_limit_k_min     -14
_diffrn_reflns_limit_k_max     14
_diffrn_reflns_limit_l_min     -18
_diffrn_reflns_limit_l_max     18
_diffrn_standards_number     0
_diffrn_standards_interval_count     ?
_diffrn_standards_interval_time     ?
_diffrn_standards_decay_%     ?
_refine_special_details
;
Refinement of <i>F</i>^2^ against all reflections. The weighted <i>R</i>-factor
<i>wR</i> and goodness of fit <i>S</i> are based on <i>F</i>^2^, conventional
<i>R</i>-factors <i>R</i> are based on <i>F</i>, with <i>F</i> set to zero for
negative <i>F</i>^2^. The threshold expression of <i>F</i>^2^ >
\s(<i>F</i>^2^) is used only for calculating <i>R</i>-factors(gt) <i>etc</i>.
and is not relevant to the choice of reflections for refinement.
<i>R</i>-factors based on <i>F</i>^2^ are statistically about twice as large
as those based on <i>F</i>, and <i>R</i>- factors based on all data will be
even larger.
;
_reflns_number_total     6129
_reflns_number_gt     4580
_reflns_threshold_expression     I>2\s(I)
_refine_ls_structure_factor_coef     Fsqd
_refine_ls_matrix_type     full
_refine_ls_R_factor_all     0.0609
_refine_ls_R_factor_gt     0.0402
_refine_ls_wR_factor_gt     0.0898
_refine_ls_wR_factor_ref     0.0985
_refine_ls_goodness_of_fit_ref     1.025
_refine_ls_restrained_S_all     1.025
_refine_ls_number_reflns     6129
_refine_ls_number_parameters     343
_refine_ls_number_restraints     0
_refine_ls_hydrogen_treatment     constr
_refine_ls_weighting_scheme     calc
_refine_ls_weighting_details
         'calc w=1/[\s^2^(Fo^2^)+(0.0415P)^2^+0.6583P] where P=(Fo^2^+2Fc^2^)/3'
_atom_sites_solution_hydrogens     geom
_atom_sites_solution_primary     direct
_atom_sites_solution_secondary     difmap
_refine_ls_shift/su_max     0.001
_refine_ls_shift/su_mean     0.000
_refine_diff_density_max     0.641
_refine_diff_density_min     -0.705
_refine_ls_extinction_method     none
_refine_ls_extinction_coef     ?
loop_
    _atom_type_symbol
    _atom_type_description
    _atom_type_scat_dispersion_real
    _atom_type_scat_dispersion_imag
    _atom_type_scat_source
    'C' 'C' 0.0033 0.0016
                         'International Tables Vol C Tables 4.2.6.8 and 6.1.1.4'
    'H' 'H' 0.0000 0.0000
                         'International Tables Vol C Tables 4.2.6.8 and 6.1.1.4'
    'N' 'N' 0.0061 0.0033
                         'International Tables Vol C Tables 4.2.6.8 and 6.1.1.4'
    'O' 'O' 0.0106 0.0060
                         'International Tables Vol C Tables 4.2.6.8 and 6.1.1.4'
    'Br' 'Br' -0.2901 2.4595
                         'International Tables Vol C Tables 4.2.6.8 and 6.1.1.4'
_computing_data_collection     'APEX2 (Bruker, 2005)'
_computing_cell_refinement     'SAINT (Bruker, 2005)'
_computing_data_reduction     'SAINT (Bruker, 2005)'
_computing_structure_solution     'SHELXS97 (Sheldrick, 2008)'
_computing_structure_refinement     'SHELXL97  (Sheldrick, 2008)'
_computing_molecular_graphics     'SHELXTL (Sheldrick, 2008)'
_computing_publication_material     'SHELXTL (Sheldrick, 2008)'
loop_
    _atom_site_type_symbol
    _atom_site_label
    _atom_site_fract_x
    _atom_site_fract_y
    _atom_site_fract_z
    _atom_site_U_iso_or_equiv
    _atom_site_adp_type
    _atom_site_calc_flag
    _atom_site_refinement_flags
    _atom_site_occupancy
    _atom_site_disorder_assembly
    _atom_site_disorder_group
    N N1A 0.0154(3) -0.1619(2) 0.82388(19) 0.0233(5) Uani d . 1 . .
    C C1A 0.1438(3) -0.2154(3) 0.7715(2) 0.0226(6) Uani d . 1 . .
    C C2A 0.1414(4) -0.3350(3) 0.7594(2) 0.0274(7) Uani d . 1 . .
    H H2A 0.0487 -0.3822 0.7874 0.033 Uiso calc R 1 . .
    C C3A 0.2724(4) -0.3839(3) 0.7072(2) 0.0308(7) Uani d . 1 . .
    H H3A 0.2693 -0.4652 0.7000 0.037 Uiso calc R 1 . .
    C C4A 0.4098(4) -0.3167(3) 0.6646(2) 0.0301(7) Uani d . 1 . .
    H H4A 0.4981 -0.3506 0.6262 0.036 Uiso calc R 1 . .
    C C5A 0.4164(3) -0.2011(3) 0.6785(2) 0.0260(7) Uani d . 1 . .
    H H5A 0.5103 -0.1554 0.6508 0.031 Uiso calc R 1 . .
    C C6A 0.2848(3) -0.1506(3) 0.7335(2) 0.0221(6) Uani d . 1 . .
    C C7A 0.2963(3) -0.0355(3) 0.7617(2) 0.0219(6) Uani d . 1 . .
    O O1A 0.4227(2) 0.0103(2) 0.75507(16) 0.0260(5) Uani d . 1 . .
    N N2A 0.1608(3) 0.0141(2) 0.80201(19) 0.0227(5) Uani d . 1 . .
    C C8A 0.0102(3) -0.0267(3) 0.7988(2) 0.0224(6) Uani d . 1 . .
    H H8A -0.0707 -0.0030 0.8545 0.027 Uiso calc R 1 . .
    C C9A -0.0345(3) 0.0361(3) 0.6958(2) 0.0198(6) Uani d . 1 . .
    C C10A 0.0667(3) 0.1068(3) 0.6088(2) 0.0222(6) Uani d . 1 . .
    H H10A 0.1705 0.1192 0.6113 0.027 Uiso calc R 1 . .
    C C11A 0.0160(3) 0.1594(3) 0.5183(2) 0.0232(6) Uani d . 1 . .
    Br Br1A 0.15542(4) 0.25729(3) 0.40004(2) 0.03233(10) Uani d . 1 . .
    C C12A -0.1353(3) 0.1454(3) 0.5130(2) 0.0246(6) Uani d . 1 . .
    H H12A -0.1687 0.1827 0.4507 0.029 Uiso calc R 1 . .
    C C13A -0.2376(3) 0.0763(3) 0.5999(2) 0.0248(6) Uani d . 1 . .
    H H13A -0.3421 0.0664 0.5973 0.030 Uiso calc R 1 . .
    C C14A -0.1883(3) 0.0214(3) 0.6905(2) 0.0212(6) Uani d . 1 . .
    O O2A -0.2832(2) -0.0477(2) 0.77902(16) 0.0265(5) Uani d . 1 . .
    N N1B 0.5589(3) 0.1904(2) 1.02282(18) 0.0235(5) Uani d . 1 . .
    C C1B 0.4498(3) 0.2837(3) 1.0340(2) 0.0215(6) Uani d . 1 . .
    C C2B 0.4523(4) 0.3566(3) 1.1007(2) 0.0272(7) Uani d . 1 . .
    H H2B 0.5320 0.3436 1.1381 0.033 Uiso calc R 1 . .
    C C3B 0.3386(4) 0.4471(3) 1.1116(2) 0.0297(7) Uani d . 1 . .
    H H3B 0.3396 0.4949 1.1577 0.036 Uiso calc R 1 . .
    C C4B 0.2227(4) 0.4691(3) 1.0563(2) 0.0306(7) Uani d . 1 . .
    H H4B 0.1478 0.5341 1.0620 0.037 Uiso calc R 1 . .
    C C5B 0.2169(3) 0.3961(3) 0.9929(2) 0.0266(7) Uani d . 1 . .
    H H5B 0.1362 0.4095 0.9564 0.032 Uiso calc R 1 . .
    C C6B 0.3289(3) 0.3025(3) 0.9820(2) 0.0209(6) Uani d . 1 . .
    C C7B 0.3173(3) 0.2169(3) 0.9224(2) 0.0224(6) Uani d . 1 . .
    O O1B 0.1980(2) 0.2107(2) 0.89065(17) 0.0307(5) Uani d . 1 . .
    N N2B 0.4387(3) 0.1394(2) 0.90652(19) 0.0224(5) Uani d . 1 . .
    C C8B 0.5894(3) 0.1544(3) 0.9271(2) 0.0217(6) Uani d . 1 . .
    H H8B 0.6427 0.0710 0.9396 0.026 Uiso calc R 1 . .
    C C9B 0.6953(3) 0.2433(3) 0.8361(2) 0.0203(6) Uani d . 1 . .
    C C10B 0.6512(3) 0.3015(3) 0.7437(2) 0.0217(6) Uani d . 1 . .
    H H10B 0.5498 0.2894 0.7368 0.026 Uiso calc R 1 . .
    C C11B 0.7546(3) 0.3770(3) 0.6619(2) 0.0246(6) Uani d . 1 . .
    Br Br1B 0.69147(4) 0.45082(3) 0.53632(2) 0.03648(11) Uani d . 1 . .
    C C12B 0.9020(4) 0.3972(3) 0.6699(2) 0.0283(7) Uani d . 1 . .
    H H12B 0.9714 0.4501 0.6133 0.034 Uiso calc R 1 . .
    C C13B 0.9479(3) 0.3395(3) 0.7613(2) 0.0258(6) Uani d . 1 . .
    H H13B 1.0494 0.3527 0.7675 0.031 Uiso calc R 1 . .
    C C14B 0.8457(3) 0.2624(3) 0.8440(2) 0.0209(6) Uani d . 1 . .
    O O2B 0.8846(2) 0.2024(2) 0.93607(16) 0.0274(5) Uani d . 1 . .
    H H1NA -0.0747 -0.1968 0.8334 0.040 Uiso d . 1 . .
    H H1NB 0.6366 0.1868 1.0581 0.040 Uiso d . 1 . .
    H H2NA 0.1709 0.0883 0.8199 0.040 Uiso d . 1 . .
    H H2NB 0.4285 0.0809 0.8750 0.040 Uiso d . 1 . .
    H H2OA -0.3770 -0.0516 0.7751 0.040 Uiso d . 1 . .
    H H2OB 0.9813 0.2141 0.9279 0.040 Uiso d . 1 . .
loop_
    _atom_site_aniso_label
    _atom_site_aniso_U_11
    _atom_site_aniso_U_22
    _atom_site_aniso_U_33
    _atom_site_aniso_U_12
    _atom_site_aniso_U_13
    _atom_site_aniso_U_23
    N1A 0.0159(11) 0.0269(14) 0.0256(13) -0.0034(10) -0.0037(10) -0.0049(11)
    C1A 0.0204(14) 0.0291(16) 0.0183(14) 0.0018(12) -0.0080(11) -0.0041(12)
    C2A 0.0309(17) 0.0272(17) 0.0253(16) -0.0028(13) -0.0102(13) -0.0054(13)
    C3A 0.0415(19) 0.0265(17) 0.0278(16) 0.0022(14) -0.0123(14) -0.0098(14)
    C4A 0.0276(16) 0.0382(19) 0.0293(17) 0.0080(14) -0.0100(13) -0.0163(15)
    C5A 0.0224(15) 0.0331(17) 0.0255(15) 0.0019(13) -0.0102(12) -0.0094(13)
    C6A 0.0190(14) 0.0276(16) 0.0203(14) 0.0012(12) -0.0084(11) -0.0049(12)
    C7A 0.0182(14) 0.0290(16) 0.0192(14) 0.0000(12) -0.0076(11) -0.0052(12)
    O1A 0.0148(10) 0.0353(12) 0.0316(12) -0.0002(9) -0.0082(9) -0.0126(10)
    N2A 0.0144(11) 0.0293(14) 0.0281(13) -0.0006(10) -0.0059(10) -0.0130(11)
    C8A 0.0134(13) 0.0323(17) 0.0236(15) -0.0002(12) -0.0037(11) -0.0115(13)
    C9A 0.0163(13) 0.0207(14) 0.0250(15) 0.0014(11) -0.0053(11) -0.0105(12)
    C10A 0.0150(13) 0.0240(15) 0.0288(16) -0.0027(11) -0.0044(11) -0.0093(12)
    C11A 0.0210(14) 0.0206(15) 0.0265(15) -0.0008(11) -0.0047(12) -0.0048(12)
    Br1A 0.02666(17) 0.03157(19) 0.03285(18) -0.00522(13) -0.00377(13)
                                                                    -0.00114(14)
    C12A 0.0247(15) 0.0252(16) 0.0261(15) 0.0027(12) -0.0103(12) -0.0079(13)
    C13A 0.0159(14) 0.0317(17) 0.0311(16) 0.0014(12) -0.0090(12) -0.0129(13)
    C14A 0.0159(13) 0.0232(15) 0.0266(15) -0.0002(11) -0.0030(11) -0.0118(12)
    O2A 0.0134(10) 0.0361(12) 0.0281(11) -0.0049(9) -0.0044(8) -0.0048(9)
    N1B 0.0178(12) 0.0336(14) 0.0213(12) 0.0013(10) -0.0078(10) -0.0085(11)
    C1B 0.0179(14) 0.0263(15) 0.0170(13) -0.0048(11) -0.0011(11) -0.0023(12)
    C2B 0.0284(16) 0.0340(18) 0.0206(15) -0.0084(13) -0.0054(12) -0.0077(13)
    C3B 0.0310(17) 0.0319(18) 0.0263(16) -0.0092(14) 0.0020(13) -0.0129(14)
    C4B 0.0252(16) 0.0282(17) 0.0370(18) -0.0018(13) 0.0022(14) -0.0144(14)
    C5B 0.0189(14) 0.0298(17) 0.0309(17) -0.0025(12) -0.0052(12) -0.0082(13)
    C6B 0.0173(13) 0.0248(15) 0.0208(14) -0.0040(11) -0.0032(11) -0.0068(12)
    C7B 0.0165(13) 0.0271(16) 0.0240(15) -0.0051(11) -0.0039(11) -0.0071(12)
    O1B 0.0157(10) 0.0404(13) 0.0443(13) -0.0008(9) -0.0090(9) -0.0226(11)
    N2B 0.0167(12) 0.0212(13) 0.0343(14) -0.0003(10) -0.0080(10) -0.0133(11)
    C8B 0.0153(13) 0.0279(16) 0.0246(15) 0.0021(11) -0.0078(11) -0.0094(12)
    C9B 0.0177(13) 0.0233(15) 0.0240(15) 0.0020(11) -0.0070(11) -0.0117(12)
    C10B 0.0200(14) 0.0252(15) 0.0243(15) 0.0030(12) -0.0069(12) -0.0133(12)
    C11B 0.0291(16) 0.0263(16) 0.0217(15) 0.0064(13) -0.0096(12) -0.0108(13)
    Br1B 0.0462(2) 0.0396(2) 0.02454(17) 0.00589(16) -0.01352(15) -0.00780(14)
    C12B 0.0254(16) 0.0275(17) 0.0284(16) -0.0011(13) 0.0008(13) -0.0080(13)
    C13B 0.0167(14) 0.0287(16) 0.0337(17) 0.0006(12) -0.0054(12) -0.0119(14)
    C14B 0.0186(14) 0.0220(15) 0.0247(15) 0.0044(11) -0.0069(12) -0.0104(12)
    O2B 0.0153(10) 0.0376(13) 0.0288(11) 0.0000(9) -0.0095(8) -0.0049(10)
_geom_special_details
;
All e.s.d.'s (except the e.s.d. in the dihedral angle between two l.s. planes)
are estimated using the full covariance matrix. The cell e.s.d.'s are taken
into account individually in the estimation of e.s.d.'s in distances, angles
and torsion angles; correlations between e.s.d.'s in cell parameters are only
used when they are defined by crystal symmetry. An approximate (isotropic)
treatment of cell e.s.d.'s is used for estimating e.s.d.'s involving l.s.
planes.
;
loop_
    _geom_bond_atom_site_label_1
    _geom_bond_atom_site_label_2
    _geom_bond_site_symmetry_2
    _geom_bond_distance
    _geom_bond_publ_flag
    N1A C1A . 1.384(4) ?
    N1A C8A . 1.453(4) ?
    N1A H1NA . 0.8822 ?
    C1A C2A . 1.402(4) ?
    C1A C6A . 1.405(4) ?
    C2A C3A . 1.373(4) ?
    C2A H2A . 0.9500 ?
    C3A C4A . 1.393(5) ?
    C3A H3A . 0.9500 ?
    C4A C5A . 1.375(4) ?
    C4A H4A . 0.9500 ?
    C5A C6A . 1.402(4) ?
    C5A H5A . 0.9500 ?
    C6A C7A . 1.474(4) ?
    C7A O1A . 1.242(3) ?
    C7A N2A . 1.342(4) ?
    N2A C8A . 1.459(3) ?
    N2A H2NA . 0.9523 ?
    C8A C9A . 1.528(4) ?
    C8A H8A . 1.0000 ?
    C9A C10A . 1.388(4) ?
    C9A C14A . 1.405(4) ?
    C10A C11A . 1.387(4) ?
    C10A H10A . 0.9500 ?
    C11A C12A . 1.381(4) ?
    C11A Br1A . 1.903(3) ?
    C12A C13A . 1.386(4) ?
    C12A H12A . 0.9500 ?
    C13A C14A . 1.386(4) ?
    C13A H13A . 0.9500 ?
    C14A O2A . 1.368(3) ?
    O2A H2OA . 0.8493 ?
    N1B C1B . 1.379(4) ?
    N1B C8B . 1.457(4) ?
    N1B H1NB . 0.9273 ?
    C1B C6B . 1.397(4) ?
    C1B C2B . 1.408(4) ?
    C2B C3B . 1.380(4) ?
    C2B H2B . 0.9500 ?
    C3B C4B . 1.389(5) ?
    C3B H3B . 0.9500 ?
    C4B C5B . 1.377(4) ?
    C4B H4B . 0.9500 ?
    C5B C6B . 1.396(4) ?
    C5B H5B . 0.9500 ?
    C6B C7B . 1.463(4) ?
    C7B O1B . 1.252(3) ?
    C7B N2B . 1.340(4) ?
    N2B C8B . 1.461(3) ?
    N2B H2NB . 0.9095 ?
    C8B C9B . 1.522(4) ?
    C8B H8B . 1.0000 ?
    C9B C10B . 1.390(4) ?
    C9B C14B . 1.399(4) ?
    C10B C11B . 1.382(4) ?
    C10B H10B . 0.9500 ?
    C11B C12B . 1.377(4) ?
    C11B Br1B . 1.894(3) ?
    C12B C13B . 1.385(4) ?
    C12B H12B . 0.9500 ?
    C13B C14B . 1.391(4) ?
    C13B H13B . 0.9500 ?
    C14B O2B . 1.370(3) ?
    O2B H2OB . 0.8511 ?
loop_
    _geom_angle_atom_site_label_1
    _geom_angle_atom_site_label_2
    _geom_angle_atom_site_label_3
    _geom_angle_site_symmetry_1
    _geom_angle_site_symmetry_3
    _geom_angle
    _geom_angle_publ_flag
    C1A N1A C8A . . 116.9(2) ?
    C1A N1A H1NA . . 115.4 ?
    C8A N1A H1NA . . 115.0 ?
    N1A C1A C2A . . 122.7(3) ?
    N1A C1A C6A . . 118.9(3) ?
    C2A C1A C6A . . 118.3(3) ?
    C3A C2A C1A . . 120.2(3) ?
    C3A C2A H2A . . 119.9 ?
    C1A C2A H2A . . 119.9 ?
    C2A C3A C4A . . 121.3(3) ?
    C2A C3A H3A . . 119.3 ?
    C4A C3A H3A . . 119.3 ?
    C5A C4A C3A . . 119.4(3) ?
    C5A C4A H4A . . 120.3 ?
    C3A C4A H4A . . 120.3 ?
    C4A C5A C6A . . 120.0(3) ?
    C4A C5A H5A . . 120.0 ?
    C6A C5A H5A . . 120.0 ?
    C5A C6A C1A . . 120.5(3) ?
    C5A C6A C7A . . 120.5(3) ?
    C1A C6A C7A . . 118.7(3) ?
    O1A C7A N2A . . 120.9(3) ?
    O1A C7A C6A . . 123.0(3) ?
    N2A C7A C6A . . 115.9(2) ?
    C7A N2A C8A . . 122.3(2) ?
    C7A N2A H2NA . . 114.5 ?
    C8A N2A H2NA . . 122.0 ?
    N1A C8A N2A . . 107.8(2) ?
    N1A C8A C9A . . 113.3(2) ?
    N2A C8A C9A . . 112.4(2) ?
    N1A C8A H8A . . 107.7 ?
    N2A C8A H8A . . 107.7 ?
    C9A C8A H8A . . 107.7 ?
    C10A C9A C14A . . 118.8(3) ?
    C10A C9A C8A . . 124.0(2) ?
    C14A C9A C8A . . 117.2(2) ?
    C11A C10A C9A . . 119.9(3) ?
    C11A C10A H10A . . 120.0 ?
    C9A C10A H10A . . 120.0 ?
    C12A C11A C10A . . 121.4(3) ?
    C12A C11A Br1A . . 119.1(2) ?
    C10A C11A Br1A . . 119.4(2) ?
    C11A C12A C13A . . 119.1(3) ?
    C11A C12A H12A . . 120.5 ?
    C13A C12A H12A . . 120.5 ?
    C14A C13A C12A . . 120.3(3) ?
    C14A C13A H13A . . 119.8 ?
    C12A C13A H13A . . 119.8 ?
    O2A C14A C13A . . 123.3(2) ?
    O2A C14A C9A . . 116.2(3) ?
    C13A C14A C9A . . 120.5(3) ?
    C14A O2A H2OA . . 114.4 ?
    C1B N1B C8B . . 117.7(2) ?
    C1B N1B H1NB . . 113.3 ?
    C8B N1B H1NB . . 121.5 ?
    N1B C1B C6B . . 119.3(3) ?
    N1B C1B C2B . . 121.6(3) ?
    C6B C1B C2B . . 119.0(3) ?
    C3B C2B C1B . . 119.8(3) ?
    C3B C2B H2B . . 120.1 ?
    C1B C2B H2B . . 120.1 ?
    C2B C3B C4B . . 121.0(3) ?
    C2B C3B H3B . . 119.5 ?
    C4B C3B H3B . . 119.5 ?
    C5B C4B C3B . . 119.6(3) ?
    C5B C4B H4B . . 120.2 ?
    C3B C4B H4B . . 120.2 ?
    C4B C5B C6B . . 120.5(3) ?
    C4B C5B H5B . . 119.8 ?
    C6B C5B H5B . . 119.8 ?
    C5B C6B C1B . . 120.1(3) ?
    C5B C6B C7B . . 121.3(3) ?
    C1B C6B C7B . . 118.5(3) ?
    O1B C7B N2B . . 120.1(3) ?
    O1B C7B C6B . . 122.8(3) ?
    N2B C7B C6B . . 117.0(2) ?
    C7B N2B C8B . . 122.6(2) ?
    C7B N2B H2NB . . 117.5 ?
    C8B N2B H2NB . . 119.5 ?
    N1B C8B N2B . . 107.5(2) ?
    N1B C8B C9B . . 113.8(2) ?
    N2B C8B C9B . . 112.8(2) ?
    N1B C8B H8B . . 107.5 ?
    N2B C8B H8B . . 107.5 ?
    C9B C8B H8B . . 107.5 ?
    C10B C9B C14B . . 118.7(3) ?
    C10B C9B C8B . . 122.6(2) ?
    C14B C9B C8B . . 118.6(2) ?
    C11B C10B C9B . . 120.2(3) ?
    C11B C10B H10B . . 119.9 ?
    C9B C10B H10B . . 119.9 ?
    C12B C11B C10B . . 121.2(3) ?
    C12B C11B Br1B . . 120.0(2) ?
    C10B C11B Br1B . . 118.7(2) ?
    C11B C12B C13B . . 119.3(3) ?
    C11B C12B H12B . . 120.4 ?
    C13B C12B H12B . . 120.4 ?
    C12B C13B C14B . . 120.2(3) ?
    C12B C13B H13B . . 119.9 ?
    C14B C13B H13B . . 119.9 ?
    O2B C14B C13B . . 122.9(3) ?
    O2B C14B C9B . . 116.7(3) ?
    C13B C14B C9B . . 120.4(3) ?
    C14B O2B H2OB . . 107.1 ?
loop_
    _geom_hbond_atom_site_label_D
    _geom_hbond_atom_site_label_H
    _geom_hbond_atom_site_label_A
    _geom_hbond_site_symmetry_A
    _geom_hbond_distance_DH
    _geom_hbond_distance_HA
    _geom_hbond_distance_DA
    _geom_hbond_angle_DHA
    N2A H2NA O1B . 0.95 1.97 2.897(3) 165.2
    N2B H2NB O1A . 0.91 2.05 2.914(3) 157.3
    O2A H2OA O1A 1_455 0.85 1.90 2.701(3) 156.7
    O2B H2OB O1B 1_655 0.85 1.86 2.691(3) 165.4
data_global
_journal_date_recd_electronic     2008-10-08
_journal_date_accepted     2008-10-30
_journal_name_full     'Acta Crystallographica, Section E'
_journal_year     2009
_journal_volume     65
_journal_issue      1
_journal_page_first     o193
_journal_page_last     o193
_journal_paper_category     QO
_journal_coeditor_code     RZ2254
_publ_contact_author_name     'Davar M. Boghaei'
_publ_contact_author_address
;Department of Chemistry, Sharif University of Technology,
Tehran, Iran
;
_publ_contact_author_email     dboghaei@sharif.edu
_publ_contact_author_phone     982166165306
data_New_Global_Publ_Block
_publ_contact_author_name     ?
_publ_contact_author_address
; Iran
;
_publ_contact_author_email     mmnajafpour@yahoo.com
_publ_contact_author_fax     ?
_publ_contact_author_phone     ?
_publ_section_title
;
2-(5-Bromo-2-hydroxyphenyl)-1,2-dihydroquinazolin-4(3<i>H</i>)-one
;
loop_
    _publ_author_name
    _publ_author_address
    'M. Boghaei, Davar'
;
Department of Chemistry, Sharif University of Technology, PO Box 11155-8639,
Tehran, Iran
;
    'Najafpour, Mohammad Mahdi'
;
Department of Chemistry, Sharif University of Technology, PO Box 11155-8639,
Tehran, Iran
;
    'McKee, Vickie'
;
Department of Chemistry, Loughborough University, Leicestershire LE11 3TU,
England
;
