# Supplementary material for: 2-(5-Bromo-2-hydroxy­phen­yl)-1,2-dihydro­quinazolin-4(3H)-one
Source: Acta Crystallogr Sect E Struct Rep Online. 2008 Dec 24;65(Pt 1):o193. doi: 10.1107/S1600536808035678 (PMC2968101; doi:10.1107/S1600536808035678)
Supplement: Supplementary file 2 [file e-65-0o193-Isup2.hkl]

# 
# h,k,l, Fc-squared, Fo-squared, sigma(Fo-squared) and status flag 
# 
data_I
_shelx_title ' Mahdi17 in P-1' 
_shelx_refln_list_code          4 
_shelx_F_calc_maximum      285.76 
_exptl_crystal_F_000       640.00 
_reflns_d_resolution_high  0.7572 
 
loop_ 
 _symmetry_equiv_pos_as_xyz 
 'x, y, z' 
 '-x, -y, -z' 
 
_cell_length_a     8.8392 
_cell_length_b    11.2252 
_cell_length_c    13.8817 
_cell_angle_alpha  73.039 
_cell_angle_beta   75.962 
_cell_angle_gamma  85.094 
 
_shelx_F_squared_multiplier     1.000 
 
loop_ 
 _refln_index_h 
 _refln_index_k 
 _refln_index_l 
 _refln_F_squared_calc 
 _refln_F_squared_meas 
 _refln_F_squared_sigma 
 _refln_observed_status 
   1   0   0      726.66      800.66     28.22 o 
   2   0   0     6583.82     7055.93    115.73 o 
   3   0   0       13.03       14.64      4.80 o 
   4   0   0      696.33      777.08     21.05 o 
   5   0   0      203.24      194.65     12.50 o 
   6   0   0     2225.95     2356.67     51.59 o 
   7   0   0     5030.19     5254.12    100.13 o 
   8   0   0      987.28     1010.22     33.00 o 
   9   0   0        5.13       -0.46     13.75 o 
  10   0   0       73.65       83.84     33.86 o 
  11   0   0      186.72      157.21     41.92 o 
 -11   1   0       21.67       54.82     33.05 o 
 -10   1   0      134.10      105.61     36.28 o 
  -9   1   0        9.97       18.32     15.48 o 
  -8   1   0      126.38      145.11     15.67 o 
  -7   1   0     1923.00     1923.62     47.07 o 
  -6   1   0       49.28       39.46      9.70 o 
  -5   1   0      397.05      419.20     16.64 o 
  -4   1   0     2198.80     2135.28     43.51 o 
  -3   1   0     2153.03     2176.71     41.83 o 
  -2   1   0    12277.14    12868.53    207.58 o 
  -1   1   0      357.48      423.70      9.69 o 
   0   1   0      236.26      261.73      7.67 o 
   1   1   0     3768.91     3938.19    114.48 o 
   2   1   0      462.16      538.87     13.05 o 
   3   1   0      338.15      326.00     11.33 o 
   4   1   0     3022.13     3167.93     59.29 o 
   5   1   0     5352.70     5369.61     96.54 o 
   6   1   0      422.06      383.91     20.37 o 
   7   1   0      155.56      163.18     13.96 o 
   8   1   0       36.15       -3.45     12.01 o 
   9   1   0      261.81      236.87     25.82 o 
  10   1   0      118.13       97.55     33.86 o 
  11   1   0      458.52      457.10     58.85 o 
 -11   2   0        0.17      -24.99     24.99 o 
 -10   2   0      268.97      380.52     49.18 o 
  -9   2   0       12.53       24.19     20.15 o 
  -8   2   0       77.21       76.36     32.65 o 
  -7   2   0      139.19      160.52     16.36 o 
  -6   2   0      853.60      839.44     26.33 o 
  -5   2   0      411.53      363.41     15.89 o 
  -4   2   0    10538.98    10997.51    183.64 o 
  -3   2   0     7309.03     7546.24    126.85 o 
  -2   2   0     2186.05     2108.60     39.31 o 
  -1   2   0       23.01       21.97      3.85 o 
   0   2   0     1965.38     2138.55     38.31 o 
   1   2   0     2669.79     2797.66     65.61 o 
   2   2   0      750.13      836.81     36.28 o 
   3   2   0    11893.22    11715.91    191.81 o 
   4   2   0      503.55      571.41     49.44 o 
   5   2   0      787.06      786.37     22.52 o 
   6   2   0      336.14      353.71     16.53 o 
   7   2   0      864.43      846.51     36.74 o 
   8   2   0      165.50      190.52     33.05 o 
   9   2   0      397.77      458.16     56.03 o 
  10   2   0     1025.24     1037.43     50.33 o 
  11   2   0       37.16       62.08     33.86 o 
 -11   3   0       43.00       62.08     33.05 o 
 -10   3   0      162.16      143.83     25.06 o 
  -9   3   0      205.81      208.54     27.81 o 
  -8   3   0      214.60      226.67     24.49 o 
  -7   3   0     1201.72     1123.60     44.45 o 
  -6   3   0      302.85      347.51     22.79 o 
  -5   3   0     2350.99     2357.47     50.09 o 
  -4   3   0      295.48      337.78     13.93 o 
  -3   3   0       32.01       41.68      6.16 o 
  -2   3   0      212.31      195.45      9.21 o 
  -1   3   0     4850.69     4843.56     82.98 o 
   0   3   0      133.96      107.95      7.07 o 
   1   3   0     7223.38     7220.25    146.38 o 
   2   3   0     1208.22     1227.35     25.36 o 
   3   3   0     3245.49     3239.53    106.42 o 
   4   3   0       79.09       81.02      6.24 o 
   5   3   0      390.65      354.70     13.79 o 
   6   3   0      547.01      504.26     31.26 o 
   7   3   0      507.21      459.92     43.13 o 
   8   3   0      654.55      774.91     39.54 o 
   9   3   0       88.23       68.86     20.50 o 
  10   3   0      228.74      237.28     36.28 o 
  11   3   0        1.48      -25.80     29.02 o 
 -10   4   0       18.65       28.38     19.66 o 
  -9   4   0      643.21      590.49     87.07 o 
  -8   4   0        0.18       -8.23     13.54 o 
  -7   4   0     1507.13     1352.02     50.43 o 
  -6   4   0        1.11        6.45     16.12 o 
  -5   4   0       71.71       79.01     10.06 o 
  -4   4   0      190.50      244.46     12.97 o 
  -3   4   0      491.32      397.13     17.22 o 
  -2   4   0     5624.60     5862.98    101.70 o 
  -1   4   0     3808.64     3716.08     67.30 o 
   0   4   0     5431.37     5204.62    103.54 o 
   1   4   0      987.93     1020.70     24.41 o 
   2   4   0      713.44      754.58     19.26 o 
   3   4   0     1951.13     1969.99     85.05 o 
   4   4   0     4278.90     4362.82    103.18 o 
   5   4   0       89.90       85.13     18.54 o 
   6   4   0    10693.25    10386.50    226.59 o 
   7   4   0      619.18      589.57     33.62 o 
   8   4   0      731.80      711.34     98.76 o 
   9   4   0       25.43        2.77     23.38 o 
  10   4   0       50.35       56.93     24.59 o 
 -10   5   0       20.65       14.83     20.18 o 
  -9   5   0      559.13      551.87     39.22 o 
  -8   5   0      276.79      273.68     27.81 o 
  -7   5   0       21.08       27.12     14.53 o 
  -6   5   0        0.17        6.86     19.75 o 
  -5   5   0      186.75      189.12     13.12 o 
  -4   5   0     2117.62     2053.48     45.22 o 
  -3   5   0      231.94      234.30     12.56 o 
  -2   5   0     3421.77     3270.08     63.61 o 
  -1   5   0      946.72     1008.26     31.42 o 
   0   5   0     1633.78     1793.17     38.89 o 
   1   5   0       29.29       21.88      6.25 o 
   2   5   0     3506.51     3422.71     83.34 o 
   3   5   0      713.40      712.30     18.95 o 
   4   5   0     3707.34     3559.26     89.50 o 
   5   5   0     1208.83     1324.50     46.73 o 
   6   5   0       92.77      108.36     26.60 o 
   7   5   0      373.17      250.43     25.36 o 
   8   5   0      529.32      448.73    100.37 o 
   9   5   0      128.42      105.64     23.61 o 
  10   5   0      574.86      551.31     41.60 o 
 -10   6   0       44.56       53.04     43.94 o 
  -9   6   0       29.35       34.21     19.51 o 
  -8   6   0        5.71      -14.12     14.12 o 
  -7   6   0       78.88       70.27     18.52 o 
  -6   6   0     1026.56      960.02     41.43 o 
  -5   6   0       48.44       42.09     18.14 o 
  -4   6   0     2076.85     2151.77     48.25 o 
  -3   6   0       34.79       44.32      8.76 o 
  -2   6   0      179.59      246.22     13.76 o 
  -1   6   0       33.98       44.16      8.41 o 
   0   6   0      129.71       92.42     18.93 o 
   1   6   0     1060.99      864.14     42.32 o 
   2   6   0     7790.30     8046.20    139.54 o 
   3   6   0     3441.66     3569.44     99.46 o 
   4   6   0       15.25       18.81     11.11 o 
   5   6   0      884.30      815.56     36.74 o 
   6   6   0      243.39      244.56     24.75 o 
   7   6   0      133.54      153.32     22.72 o 
   8   6   0        0.67       10.98     16.24 o 
   9   6   0      785.75      799.83     47.88 o 
  10   6   0      197.70      194.60     31.60 o 
  -9   7   0        3.69       10.91     18.71 o 
  -8   7   0      785.68      778.13     56.43 o 
  -7   7   0       42.50       44.34     17.79 o 
  -6   7   0     1016.68      965.52     43.62 o 
  -5   7   0      326.50      347.47     27.08 o 
  -4   7   0       91.77       98.83     21.36 o 
  -3   7   0       25.04       32.42      9.32 o 
  -2   7   0      197.63      182.82     13.99 o 
  -1   7   0     3129.52     3028.29     85.00 o 
   0   7   0     1124.56     1194.04     32.84 o 
   1   7   0     1756.71     1680.62     60.93 o 
   2   7   0      291.23      319.15     38.60 o 
   3   7   0      831.66      791.25     35.60 o 
   4   7   0      292.05      233.65     22.51 o 
   5   7   0      457.69      356.33     27.64 o 
   6   7   0       81.57       62.73     31.44 o 
   7   7   0     1715.44     1620.66     61.83 o 
   8   7   0      260.54      301.36     65.30 o 
   9   7   0        2.04      -17.21     17.21 o 
  -9   8   0      170.99      170.25     29.01 o 
  -8   8   0      151.47      142.74     34.67 o 
  -7   8   0      239.44      255.21     41.92 o 
  -6   8   0      180.73      160.07     23.86 o 
  -5   8   0       62.34       42.89     15.67 o 
  -4   8   0      184.58      169.65     21.57 o 
  -3   8   0     2547.97     2469.82     56.81 o 
  -2   8   0        0.22       12.29     10.02 o 
  -1   8   0     2149.14     2265.97     52.80 o 
   0   8   0       28.61       13.20      9.06 o 
   1   8   0      131.40      133.26     13.57 o 
   2   8   0       13.34        7.28      9.13 o 
   3   8   0     3229.57     2987.58    124.55 o 
   4   8   0      112.67      107.59     19.04 o 
   5   8   0      764.83      802.96     40.47 o 
   6   8   0      688.12      752.44     40.73 o 
   7   8   0      115.18       90.20     21.81 o 
   8   8   0       19.70       41.01     27.81 o 
   9   8   0      419.32      351.22     37.34 o 
  -8   9   0      225.06      192.96     29.60 o 
  -7   9   0       95.48       83.38     21.88 o 
  -6   9   0        3.04       -1.45     30.63 o 
  -5   9   0      668.29      722.31     40.61 o 
  -4   9   0     1726.42     1675.23     72.15 o 
  -3   9   0     1554.31     1592.89     57.54 o 
  -2   9   0       54.79       42.16     11.62 o 
  -1   9   0       23.93       34.49     10.99 o 
   0   9   0       75.56       61.74     26.20 o 
   1   9   0      480.55      467.10     22.83 o 
   2   9   0      811.22      709.30     35.79 o 
   3   9   0       21.66       20.90     14.53 o 
   4   9   0      711.65      705.30     39.86 o 
   5   9   0        3.66       16.00     23.38 o 
   6   9   0      138.58      107.61     22.78 o 
   7   9   0       17.89       14.27     18.22 o 
   8   9   0      469.45      437.38     39.59 o 
  -7  10   0      883.77      853.66     50.50 o 
  -6  10   0      558.17      566.20     40.75 o 
  -5  10   0      473.83      529.64     62.48 o 
  -4  10   0       14.51       27.49     16.50 o 
  -3  10   0      237.81      226.10     26.47 o 
  -2  10   0       23.66       24.19     15.39 o 
  -1  10   0      109.63      117.83     20.66 o 
   0  10   0     1549.07     1594.40     45.22 o 
   1  10   0       14.46       21.39     14.46 o 
   2  10   0     1011.50     1026.37     86.26 o 
   3  10   0        3.39       -4.65     13.31 o 
   4  10   0       27.65       17.82     20.56 o 
   5  10   0        1.33        6.21     15.61 o 
   6  10   0      659.93      638.26     42.97 o 
   7  10   0      375.50      358.78     36.28 o 
   8  10   0       70.79       91.04     25.71 o 
  -7  11   0       30.69        1.48     27.01 o 
  -6  11   0      125.24      145.47     47.97 o 
  -5  11   0       15.56       29.74     20.50 o 
  -4  11   0       72.40       72.51     20.50 o 
  -3  11   0       68.03       29.85     18.71 o 
  -2  11   0      593.51      666.16     40.71 o 
  -1  11   0       42.09       35.03     14.04 o 
   0  11   0      340.73      373.83     26.17 o 
   1  11   0        3.19       14.81     20.56 o 
   2  11   0       41.23       77.99     21.36 o 
   3  11   0        5.63        1.21     15.96 o 
   4  11   0      228.60      218.57     29.07 o 
   5  11   0      214.87      164.71     27.36 o 
   6  11   0        6.92       -6.85     18.81 o 
   7  11   0       35.07       74.49     23.76 o 
  -5  12   0       62.89       74.59     37.89 o 
  -4  12   0      261.83      271.35     33.06 o 
  -3  12   0      147.64      156.71     27.04 o 
  -2  12   0      370.25      352.46     33.58 o 
  -1  12   0      325.51      337.29     31.79 o 
   0  12   0       36.67       18.40     17.56 o 
   1  12   0      209.40      252.27     29.01 o 
   2  12   0        4.78       12.85     17.56 o 
   3  12   0      976.58     1056.14     60.87 o 
   4  12   0       11.24       -8.46     18.81 o 
   5  12   0      379.73      331.14     35.60 o 
   6  12   0      136.65      181.07     42.32 o 
  -4  13   0       37.21       85.89     25.63 o 
  -3  13   0      150.99      137.43     34.67 o 
  -2  13   0        4.74       -7.08     19.61 o 
  -1  13   0        7.12       -7.26     29.83 o 
   0  13   0       41.11       32.25     29.02 o 
   1  13   0      466.63      455.29     38.14 o 
   2  13   0      388.24      496.48     40.11 o 
   3  13   0      313.17      321.30     35.60 o 
   4  13   0       99.68      124.06     48.77 o 
  -1  14   0      552.28      540.14     64.49 o 
   0  14   0      131.55       53.21     33.05 o 
   1  14   0        9.08       55.63     35.47 o 
  -4 -13   1        6.57       16.86     21.68 o 
  -3 -13   1       64.95       84.27     25.48 o 
  -2 -13   1       99.42      105.52     36.28 o 
  -1 -13   1      392.44      445.11     38.22 o 
   0 -13   1        3.65       20.15     27.41 o 
   1 -13   1       78.53       69.33     36.28 o 
   2 -13   1       63.06      104.14     38.70 o 
   3 -13   1       28.73       48.36     23.29 o 
   4 -13   1      121.80      131.10     29.50 o 
  -5 -12   1      261.11      255.66     74.97 o 
  -4 -12   1      114.17       76.36     24.43 o 
  -3 -12   1      372.61      370.62     45.15 o 
  -2 -12   1      463.77      471.23     49.98 o 
  -1 -12   1        1.33       -8.92     16.93 o 
   0 -12   1       43.00       53.62     20.96 o 
   1 -12   1      411.95      512.73     56.43 o 
   2 -12   1      464.09      478.16     37.57 o 
   3 -12   1      123.66      138.19     91.10 o 
   4 -12   1      296.43      379.79     38.45 o 
   5 -12   1        2.39       39.65     22.47 o 
  -6 -11   1      614.89      613.15     45.02 o 
  -5 -11   1       46.93       42.28     20.23 o 
  -4 -11   1      296.27      286.50     31.54 o 
  -3 -11   1        4.50       -9.06     15.67 o 
  -2 -11   1      139.36      169.07     25.80 o 
  -1 -11   1      146.72      130.07     36.28 o 
   0 -11   1     1137.73     1263.66    106.42 o 
   1 -11   1       11.88        3.47     12.37 o 
   2 -11   1      863.94      928.36     46.90 o 
   3 -11   1       16.77        2.12     16.24 o 
   4 -11   1        0.36        9.24     18.36 o 
   5 -11   1       43.49       46.30     20.96 o 
   6 -11   1       48.65       56.09     23.86 o 
  -7 -10   1       16.42       21.28     30.63 o 
  -6 -10   1      526.78      514.17     72.15 o 
  -5 -10   1       47.14       79.20     21.33 o 
  -4 -10   1       22.94       41.91     17.95 o 
  -3 -10   1      115.77      120.82     22.51 o 
  -2 -10   1     1093.51     1121.35     49.25 o 
  -1 -10   1      434.57      470.48     45.95 o 
   0 -10   1      713.66      797.40     59.45 o 
   1 -10   1      864.48      913.80     37.91 o 
   2 -10   1      147.49      165.56     23.35 o 
   3 -10   1      195.87      217.69     26.50 o 
   4 -10   1      343.15      330.95     42.32 o 
   5 -10   1      917.04      782.97     46.08 o 
   6 -10   1      145.89      111.84     25.06 o 
   7 -10   1      723.57      847.49     62.08 o 
  -8  -9   1      410.44      507.56     42.47 o 
  -7  -9   1      156.50      150.10     28.62 o 
  -6  -9   1      511.13      416.68     35.34 o 
  -5  -9   1       65.62       36.16     28.22 o 
  -4  -9   1       30.93       27.76     16.41 o 
  -3  -9   1     1081.74     1098.27     46.96 o 
  -2  -9   1        8.73      -11.86     13.30 o 
  -1  -9   1      635.89      583.61     25.38 o 
   0  -9   1        3.84        8.34     10.20 o 
   1  -9   1      887.72      925.96     31.56 o 
   2  -9   1       35.27       41.12     11.58 o 
   3  -9   1      253.96      257.59     26.20 o 
   4  -9   1      167.47      155.16     23.04 o 
   5  -9   1      176.85      165.28     25.32 o 
   6  -9   1       16.85        0.66     16.24 o 
   7  -9   1       67.12       50.30     20.80 o 
   8  -9   1      230.48      130.87     31.04 o 
  -9  -8   1       18.02       14.81     19.36 o 
  -8  -8   1       84.18       69.27     23.08 o 
  -7  -8   1      134.61      190.90     26.72 o 
  -6  -8   1      107.61      110.01     22.47 o 
  -5  -8   1     1552.25     1491.12     56.70 o 
  -4  -8   1      394.58      363.27     29.02 o 
  -3  -8   1     1719.41     1574.20     55.26 o 
  -2  -8   1        0.62        0.50     11.93 o 
  -1  -8   1      136.15      153.89     16.51 o 
   0  -8   1        0.86        6.37      8.45 o 
   1  -8   1     1798.66     1847.97     52.11 o 
   2  -8   1      638.60      681.48     29.77 o 
   3  -8   1     3353.33     3196.57    143.90 o 
   4  -8   1     1911.87     1916.62     70.14 o 
   5  -8   1        0.15       -4.03     13.11 o 
   6  -8   1        6.70       10.62     14.79 o 
   7  -8   1      101.56       94.66     21.64 o 
   8  -8   1      673.47      750.48     70.54 o 
   9  -8   1       13.77       27.91     28.62 o 
  -9  -7   1      134.68      112.22     25.48 o 
  -8  -7   1       99.62      120.60     31.44 o 
  -7  -7   1      718.01      797.88     45.02 o 
  -6  -7   1      250.37      234.00     30.23 o 
  -5  -7   1      276.03      213.11     23.35 o 
  -4  -7   1       96.59       93.66     40.71 o 
  -3  -7   1      759.50      705.54     33.89 o 
  -2  -7   1      471.95      492.29     19.94 o 
  -1  -7   1     3712.91     3607.51     97.07 o 
   0  -7   1     1225.62     1154.35     35.56 o 
   1  -7   1      445.47      393.48     24.67 o 
   2  -7   1      379.71      383.56     19.15 o 
   3  -7   1       26.38       23.01      8.85 o 
   4  -7   1     1318.52     1249.95     71.75 o 
   5  -7   1        4.25       -4.42     19.75 o 
   6  -7   1     2179.07     2182.17     95.13 o 
   7  -7   1       76.11       75.28     18.36 o 
   8  -7   1      632.76      565.59     84.65 o 
   9  -7   1        9.18       18.35     19.09 o 
 -10  -6   1       10.29       12.63     20.80 o 
  -9  -6   1      337.72      344.38     35.29 o 
  -8  -6   1      941.49      866.59     46.39 o 
  -7  -6   1      675.14      635.65     38.76 o 
  -6  -6   1       33.92        7.99     13.65 o 
  -5  -6   1        9.57       13.10     11.68 o 
  -4  -6   1      916.44      925.54     38.45 o 
  -3  -6   1      105.87       79.04     15.39 o 
  -2  -6   1     3604.39     3672.41    101.15 o 
  -1  -6   1      650.93      770.86     24.36 o 
   0  -6   1     2504.50     2465.09     51.94 o 
   1  -6   1       22.32       28.55      7.94 o 
   2  -6   1     1617.59     1772.71     45.81 o 
   3  -6   1       86.56       77.15      9.50 o 
   4  -6   1     3392.52     3012.53     80.89 o 
   5  -6   1      794.18      680.27     33.74 o 
   6  -6   1      359.87      319.55     27.01 o 
   7  -6   1      321.69      268.75     27.20 o 
   8  -6   1      306.65      330.51     31.45 o 
   9  -6   1       28.23       17.12     18.47 o 
  10  -6   1      222.50      238.96     33.05 o 
 -10  -5   1      450.66      441.16     85.05 o 
  -9  -5   1       21.36       28.95     18.79 o 
  -8  -5   1       68.27       53.86     17.95 o 
  -7  -5   1       22.19        2.22     13.54 o 
  -6  -5   1       11.50       11.76     20.15 o 
  -5  -5   1      151.61      171.73     19.95 o 
  -4  -5   1     3531.72     3196.27     83.51 o 
  -3  -5   1       20.94       17.07      9.96 o 
  -2  -5   1     3361.69     3365.19     76.05 o 
  -1  -5   1       92.01       86.83      8.71 o 
   0  -5   1     1107.38      965.45     25.56 o 
   1  -5   1     4264.47     4224.60     78.10 o 
   2  -5   1     6323.61     5957.07    105.53 o 
   3  -5   1     3306.01     3264.50     63.24 o 
   4  -5   1      463.62      459.66     17.00 o 
   5  -5   1      384.54      333.71     23.61 o 
   6  -5   1       18.26       -9.24     11.02 o 
   7  -5   1      549.67      522.80     33.26 o 
   8  -5   1        0.58       11.69     18.14 o 
   9  -5   1      486.28      538.99     38.75 o 
  10  -5   1       28.74       61.33     22.04 o 
 -10  -4   1      115.30      124.93     37.08 o 
  -9  -4   1       47.49       31.04     19.38 o 
  -8  -4   1      417.96      424.05     42.73 o 
  -7  -4   1      493.52      510.78     32.77 o 
  -6  -4   1     1368.75     1324.74     65.30 o 
  -5  -4   1     4060.88     3893.52     98.05 o 
  -4  -4   1     2156.56     2221.02     61.85 o 
  -3  -4   1      374.19      426.52     21.94 o 
  -2  -4   1       61.39       53.20      5.40 o 
  -1  -4   1     5922.11     5820.54    100.84 o 
   0  -4   1      326.10      276.47     12.09 o 
   1  -4   1     6785.81     6591.64    125.11 o 
   2  -4   1      549.78      563.66     24.92 o 
   3  -4   1     3574.86     3728.36    137.14 o 
   4  -4   1      398.50      437.22     15.87 o 
   5  -4   1      331.37      308.32     30.51 o 
   6  -4   1       25.60       35.33     13.31 o 
   7  -4   1     1560.94     1529.00     54.42 o 
   8  -4   1      119.36      122.32     21.33 o 
   9  -4   1      346.05      336.21     31.29 o 
  10  -4   1      600.80      580.33     40.73 o 
 -10  -3   1       43.26       78.60     23.37 o 
  -9  -3   1       20.91       30.69     17.38 o 
  -8  -3   1      594.64      590.12     36.43 o 
  -7  -3   1      128.26      114.48     18.52 o 
  -6  -3   1     2467.37     2490.86    117.30 o 
  -5  -3   1       73.74       58.54     18.95 o 
  -4  -3   1     1770.38     1956.88     54.73 o 
  -3  -3   1     6989.25     7080.25    151.92 o 
  -2  -3   1     1539.12     1559.70     53.61 o 
  -1  -3   1    14888.22    15612.38    252.97 o 
   0  -3   1      711.52      708.62     18.02 o 
   1  -3   1     4371.45     4361.04     75.96 o 
   2  -3   1      153.76      158.58     10.59 o 
   3  -3   1     4274.82     4436.25     78.72 o 
   4  -3   1     1000.16      951.60     31.81 o 
   5  -3   1     7211.18     7451.16    130.25 o 
   6  -3   1      887.62      937.83     31.79 o 
   7  -3   1       30.67       55.54     15.36 o 
   8  -3   1      195.40      215.93     23.94 o 
   9  -3   1       14.11        2.50     14.53 o 
  10  -3   1      563.95      640.33     90.70 o 
  11  -3   1        0.47       -0.81     24.19 o 
 -11  -2   1      387.35      350.69     54.01 o 
 -10  -2   1        2.01       12.45     19.04 o 
  -9  -2   1     1417.23     1504.08     58.85 o 
  -8  -2   1       27.54       26.12     15.10 o 
  -7  -2   1      127.03       89.02     19.35 o 
  -6  -2   1      388.60      428.98     17.98 o 
  -5  -2   1     3356.92     3410.22     65.37 o 
  -4  -2   1     1725.90     1803.48     59.30 o 
  -3  -2   1     2473.01     2340.29     55.12 o 
  -2  -2   1     3368.76     3290.83    104.80 o 
  -1  -2   1    12300.85    13836.29    223.38 o 
   0  -2   1     1815.55     1832.10     42.67 o 
   1  -2   1      542.89      550.40     13.29 o 
   2  -2   1     4892.01     4928.83     83.65 o 
   3  -2   1      138.87      135.71     10.13 o 
   4  -2   1     4386.92     4375.42     78.91 o 
   5  -2   1       71.90      122.97     16.63 o 
   6  -2   1       76.01       63.36     11.33 o 
   7  -2   1       17.54       16.93     17.74 o 
   8  -2   1     2030.19     2034.80    101.18 o 
   9  -2   1       13.01       12.14     14.79 o 
  10  -2   1      573.70      586.83     38.65 o 
  11  -2   1      161.64      187.03     39.50 o 
 -11  -1   1       15.20       17.74     30.63 o 
 -10  -1   1       96.31       43.94     20.52 o 
  -9  -1   1       37.85       30.95     21.36 o 
  -8  -1   1      530.88      598.45     47.16 o 
  -7  -1   1     1986.67     1981.34     47.42 o 
  -6  -1   1      784.55      838.03     26.10 o 
  -5  -1   1     2960.38     3148.04     89.86 o 
  -4  -1   1     1646.44     1504.52     36.63 o 
  -3  -1   1      426.05      389.22     19.34 o 
  -2  -1   1     5248.17     5864.04     97.98 o 
  -1  -1   1     6443.38     6661.54    109.69 o 
   0  -1   1     4256.36     4109.66    162.14 o 
   1  -1   1      257.42      308.57     11.11 o 
   2  -1   1    12611.27    13414.19    216.42 o 
   3  -1   1        8.70       11.89      4.01 o 
   4  -1   1       64.78       44.12     13.35 o 
   5  -1   1       13.26       23.32      6.54 o 
   6  -1   1      619.61      593.72     21.23 o 
   7  -1   1     4624.00     4702.57     91.09 o 
   8  -1   1     1220.54     1227.03     65.70 o 
   9  -1   1     1334.94     1339.80     62.88 o 
  10  -1   1      323.36      458.72     54.01 o 
  11  -1   1        9.80        2.42     28.22 o 
 -11   0   1        4.79        4.03     27.41 o 
 -10   0   1        2.24      -18.54     21.77 o 
  -9   0   1     1430.78     1551.70    114.07 o 
  -8   0   1       29.56       39.40     11.90 o 
  -7   0   1      171.09      196.09     15.77 o 
  -6   0   1     1386.78     1373.77     35.56 o 
  -5   0   1       15.48        1.41      6.32 o 
  -4   0   1     1200.07     1296.52     30.05 o 
  -3   0   1      783.85      866.39     21.05 o 
  -2   0   1     6938.60     7007.11    115.42 o 
  -1   0   1      402.70      403.06     13.12 o 
   0   0   1      565.60      567.35     28.22 o 
   1   0   1    11066.34    12139.21    238.26 o 
   2   0   1      492.17      397.92     12.62 o 
   3   0   1        0.49        2.39      4.02 o 
   4   0   1       89.47      136.72      9.12 o 
   5   0   1     3266.53     3285.80     79.57 o 
   6   0   1      903.96      897.97     26.71 o 
   7   0   1     1321.31     1337.64     36.44 o 
   8   0   1       14.65       13.89      9.98 o 
   9   0   1      275.59      317.36     41.52 o 
  10   0   1      115.47      135.44     36.28 o 
  11   0   1      182.11      253.14     48.37 o 
 -11   1   1      125.72      150.76     42.73 o 
 -10   1   1      392.73      460.33     54.01 o 
  -9   1   1        2.12       28.22     25.80 o 
  -8   1   1     2743.75     2820.26     64.77 o 
  -7   1   1      282.63      293.61     26.45 o 
  -6   1   1       98.43       94.99     11.62 o 
  -5   1   1       72.23       61.47      8.75 o 
  -4   1   1      841.84      765.89     21.38 o 
  -3   1   1      332.85      293.87     13.02 o 
  -2   1   1     7500.30     7424.98    122.57 o 
  -1   1   1     3531.18     3680.27     61.59 o 
   0   1   1      346.38      411.96     16.12 o 
   1   1   1      275.42      295.30      7.54 o 
   2   1   1     1515.92     1667.08     37.57 o 
   3   1   1    19500.39    20749.31    332.77 o 
   4   1   1      300.15      331.31     13.09 o 
   5   1   1     5969.96     6089.79    107.59 o 
   6   1   1      298.52      307.05     15.92 o 
   7   1   1       12.08       19.33      8.42 o 
   8   1   1       18.75       30.59     10.77 o 
   9   1   1      524.03      493.54     39.10 o 
  10   1   1      238.49      380.52     51.60 o 
  11   1   1      238.82      246.69     49.18 o 
 -11   2   1       36.33      -24.19     24.19 o 
 -10   2   1      484.06      535.30     57.24 o 
  -9   2   1      316.42      359.64     30.46 o 
  -8   2   1      105.16      139.18     15.79 o 
  -7   2   1      130.92      145.82     16.18 o 
  -6   2   1      696.42      680.60     24.16 o 
  -5   2   1     4454.96     4416.57     83.07 o 
  -4   2   1     1877.35     1890.39     40.42 o 
  -3   2   1    16649.00    16907.63    276.19 o 
  -2   2   1      545.89      635.48     16.20 o 
  -1   2   1      512.22      526.09     14.74 o 
   0   2   1     2400.11     2404.36     42.04 o 
   1   2   1     8768.59     9145.45    170.98 o 
   2   2   1      169.89      168.34      8.89 o 
   3   2   1     5643.96     5601.94     95.62 o 
   4   2   1     1157.46     1154.14     26.55 o 
   5   2   1     1496.57     1669.24     37.26 o 
   6   2   1      194.20      231.59     13.93 o 
   7   2   1      441.05      428.95     20.89 o 
   8   2   1      957.83     1007.83     43.22 o 
   9   2   1      330.71      314.79     28.81 o 
  10   2   1      436.92      516.76     56.43 o 
  11   2   1      117.40       91.10     37.08 o 
 -10   3   1      113.55      160.20     26.20 o 
  -9   3   1        9.10       -8.31     14.69 o 
  -8   3   1       57.79       60.37     17.32 o 
  -7   3   1     1531.05     1532.55     41.55 o 
  -6   3   1        0.19       -4.74      7.57 o 
  -5   3   1     1052.11      924.50     28.65 o 
  -4   3   1      117.43      135.02     10.52 o 
  -3   3   1      760.62      775.22     20.74 o 
  -2   3   1     1747.84     1887.60     50.66 o 
  -1   3   1    22284.55    22417.39    358.24 o 
   0   3   1     1470.56     1405.93     35.16 o 
   1   3   1     8116.77     8368.95    165.70 o 
   2   3   1     1468.11     1329.94     27.47 o 
   3   3   1       44.42       64.45     12.72 o 
   4   3   1      531.58      578.82     16.91 o 
   5   3   1       52.84       50.16      6.93 o 
   6   3   1     2067.39     2017.72     44.94 o 
   7   3   1      122.63      103.40     17.38 o 
   8   3   1      620.23      599.84     35.03 o 
   9   3   1      467.28      483.38     34.15 o 
  10   3   1      114.83       78.67     21.94 o 
  11   3   1        5.11        8.06     29.83 o 
 -10   4   1      123.18      154.54     26.72 o 
  -9   4   1      801.88      895.74     76.18 o 
  -8   4   1      424.66      473.99     33.05 o 
  -7   4   1     1105.84     1018.84     44.74 o 
  -6   4   1      314.66      309.47     23.73 o 
  -5   4   1       90.87      104.67     11.00 o 
  -4   4   1       83.86       71.73      8.85 o 
  -3   4   1     2798.50     2921.65     56.62 o 
  -2   4   1     3426.79     2999.99     56.55 o 
  -1   4   1       31.89       40.38      9.14 o 
   0   4   1      505.84      404.19     13.96 o 
   1   4   1     1022.85     1140.68     26.01 o 
   2   4   1       76.97       85.38      7.22 o 
   3   4   1        2.42        5.40      4.04 o 
   4   4   1     2424.44     2290.40     54.74 o 
   5   4   1       71.37       50.97      8.21 o 
   6   4   1      431.30      450.64     37.89 o 
   7   4   1     1071.72     1096.12     94.73 o 
   8   4   1       19.15       23.93     15.84 o 
   9   4   1       75.48       52.60     31.04 o 
  10   4   1       25.13        9.31     16.50 o 
  11   4   1       23.40       29.43     21.09 o 
 -10   5   1      256.83      332.96     62.88 o 
  -9   5   1      271.23      254.14     29.32 o 
  -8   5   1      685.47      699.05     49.58 o 
  -7   5   1        0.00      -12.17     12.17 o 
  -6   5   1       35.41       42.89     14.22 o 
  -5   5   1      763.10      806.50     60.31 o 
  -4   5   1     5084.76     4987.41     93.21 o 
  -3   5   1      494.18      552.55     18.96 o 
  -2   5   1     3093.44     3022.96     58.71 o 
  -1   5   1        7.31       -4.48      5.22 o 
   0   5   1      851.22      949.48     30.45 o 
   1   5   1      164.60      203.41     11.24 o 
   2   5   1     2709.80     2538.21     50.32 o 
   3   5   1      774.35      671.68     25.49 o 
   4   5   1     4125.39     4264.47     86.41 o 
   5   5   1     1080.57     1058.21     40.47 o 
   6   5   1       93.89       69.83     15.48 o 
   7   5   1        2.22       21.64     21.77 o 
   8   5   1      446.35      426.64     39.50 o 
   9   5   1      865.87     1030.32     64.49 o 
  10   5   1       11.84       12.54     18.52 o 
 -10   6   1      429.06      467.57     40.52 o 
  -9   6   1        0.86       -0.54     26.20 o 
  -8   6   1      276.21      321.70     30.72 o 
  -7   6   1      142.41      161.34     22.38 o 
  -6   6   1     2705.58     2557.75     93.92 o 
  -5   6   1      974.37      968.78     39.37 o 
  -4   6   1     1064.71     1014.05     32.90 o 
  -3   6   1     1816.98     1832.67     42.10 o 
  -2   6   1      291.22      343.00     32.58 o 
  -1   6   1     1504.68     1501.82     35.94 o 
   0   6   1     1832.33     1855.46     41.72 o 
   1   6   1     8277.78     8074.75    140.19 o 
   2   6   1     1420.33     1478.14     60.33 o 
   3   6   1     1304.93     1417.43     33.68 o 
   4   6   1       84.76       81.91     14.53 o 
   5   6   1      109.15       63.00     18.54 o 
   6   6   1      872.20      836.40     38.48 o 
   7   6   1      492.90      475.31     32.17 o 
   8   6   1      123.12      107.17     21.37 o 
   9   6   1       52.99       74.00     20.75 o 
  10   6   1        3.86       -3.50     20.23 o 
  -9   7   1      119.06      139.71     26.50 o 
  -8   7   1      174.71      156.60     25.35 o 
  -7   7   1      357.16      351.59     30.18 o 
  -6   7   1      319.89      383.73     29.64 o 
  -5   7   1      824.59      778.19     37.49 o 
  -4   7   1        0.62       -1.99      7.64 o 
  -3   7   1      808.44      843.15     27.02 o 
  -2   7   1      627.32      615.73     22.50 o 
  -1   7   1     3117.55     2984.68     62.17 o 
   0   7   1      685.39      782.22     25.41 o 
   1   7   1     4059.40     4137.87     80.13 o 
   2   7   1       13.48       24.71      9.25 o 
   3   7   1      161.78      159.85     14.58 o 
   4   7   1      153.61      112.72     40.71 o 
   5   7   1     6025.75     6094.07    164.06 o 
   6   7   1      215.32      216.05     24.51 o 
   7   7   1     1204.37     1158.69     50.13 o 
   8   7   1      241.44      232.23     28.75 o 
   9   7   1       19.58        4.03     18.24 o 
  10   7   1      135.58      136.77     28.78 o 
  -9   8   1      194.79      211.12     60.06 o 
  -8   8   1       52.72       48.37     24.99 o 
  -7   8   1      164.66      166.97     25.35 o 
  -6   8   1      100.42       85.47     19.94 o 
  -5   8   1       25.86       24.70     14.02 o 
  -4   8   1      578.18      555.76     32.02 o 
  -3   8   1     1153.72     1263.41     36.07 o 
  -2   8   1     1463.45     1458.53     39.54 o 
  -1   8   1     2314.59     2465.00     71.95 o 
   0   8   1      256.78      280.89     17.36 o 
   1   8   1      288.52      299.83     18.80 o 
   2   8   1      793.51      823.00     27.05 o 
   3   8   1       13.20        9.91     12.82 o 
   4   8   1     1005.17     1006.66     42.71 o 
   5   8   1       76.46       50.68     20.56 o 
   6   8   1      207.83      192.14     24.79 o 
   7   8   1       11.83       -3.73     15.03 o 
   8   8   1       27.77       30.23     18.81 o 
   9   8   1       36.46       28.92     20.50 o 
  -8   9   1       74.66       61.40     22.25 o 
  -7   9   1        2.92      -15.88     15.88 o 
  -6   9   1      108.51       98.23     21.23 o 
  -5   9   1     1524.81     1613.30     60.14 o 
  -4   9   1      604.27      613.87     81.42 o 
  -3   9   1      901.48      904.22     41.18 o 
  -2   9   1      175.43      163.98     16.49 o 
  -1   9   1      127.28      129.81     15.32 o 
   0   9   1      388.92      406.99     21.51 o 
   1   9   1      846.88      898.33     30.72 o 
   2   9   1     2227.97     2147.57     96.13 o 
   3   9   1       16.15        7.68     18.14 o 
   4   9   1     1235.64     1149.58     48.44 o 
   5   9   1      131.34      137.66     21.90 o 
   6   9   1       40.22       38.29     17.67 o 
   7   9   1        1.01       11.29     17.67 o 
   8   9   1      463.40      401.86     44.34 o 
   9   9   1       30.63       22.82     38.70 o 
  -7  10   1       82.49       76.53     24.19 o 
  -6  10   1      719.43      721.62     45.10 o 
  -5  10   1      208.09      196.62     38.70 o 
  -4  10   1       47.78       50.91     18.79 o 
  -3  10   1        0.03       11.38     20.96 o 
  -2  10   1      395.00      439.44     24.69 o 
  -1  10   1       22.33       21.28     14.18 o 
   0  10   1     2333.42     2445.83     59.67 o 
   1  10   1      786.36      799.56     33.97 o 
   2  10   1      456.51      499.10     32.74 o 
   3  10   1      166.02      132.65     21.66 o 
   4  10   1      137.84      137.80     22.72 o 
   5  10   1        2.93       36.64     16.85 o 
   6  10   1      654.93      634.68     41.60 o 
   7  10   1      239.01      269.90     31.84 o 
   8  10   1       51.23       33.02     21.64 o 
  -7  11   1       10.14      -26.60     26.60 o 
  -6  11   1        9.95       23.31     20.75 o 
  -5  11   1        0.06        2.34     18.52 o 
  -4  11   1      674.27      779.56     45.56 o 
  -3  11   1      636.80      770.63     59.66 o 
  -2  11   1      741.41      850.22     75.38 o 
  -1  11   1     1314.24     1288.86     43.38 o 
   0  11   1       44.90       95.01     20.09 o 
   1  11   1      254.77      231.03     50.39 o 
   2  11   1        1.16       33.14     16.81 o 
   3  11   1      352.23      311.03     32.25 o 
   4  11   1       94.44       47.56     47.56 o 
   5  11   1      764.09      763.35     60.87 o 
   6  11   1       32.09       33.81     20.43 o 
   7  11   1      245.36      234.35     32.48 o 
  -5  12   1      126.66      144.31     41.92 o 
  -4  12   1      144.95      160.30     27.86 o 
  -3  12   1      241.57      328.75     33.83 o 
  -2  12   1      125.56      141.06     27.41 o 
  -1  12   1       60.43      115.20     22.51 o 
   0  12   1       46.66       65.15     20.23 o 
   1  12   1       21.98       18.95     17.56 o 
   2  12   1        0.71      -17.74     17.74 o 
   3  12   1      505.50      561.92     40.19 o 
   4  12   1       81.63       77.07     27.41 o 
   5  12   1       17.98       50.74     22.57 o 
   6  12   1       57.52       49.43     23.65 o 
  -4  13   1       15.00        7.26     31.44 o 
  -3  13   1       97.36       91.90     34.67 o 
  -2  13   1        0.20        6.08     19.09 o 
  -1  13   1      351.42      515.47     38.97 o 
   0  13   1       25.11       50.64     21.64 o 
   1  13   1      488.41      504.02     38.45 o 
   2  13   1       50.10       68.66     22.47 o 
   3  13   1        1.89      -24.59     24.59 o 
   4  13   1       52.15       26.07     21.94 o 
   5  13   1       16.89       12.15     21.64 o 
  -2  14   1      140.16      212.83     45.95 o 
   0  14   1      432.89      475.65     56.43 o 
   1  14   1       82.77       72.23     24.91 o 
   2  14   1        1.08       -9.79     21.77 o 
  -3 -13   2      362.78      362.97     38.08 o 
  -2 -13   2       15.55        3.56     20.31 o 
  -1 -13   2       56.85       83.84     37.89 o 
   0 -13   2       11.74       26.60     29.02 o 
   1 -13   2      123.42       89.49     40.31 o 
   2 -13   2       45.52       16.12     29.83 o 
   3 -13   2       69.24       35.41     23.65 o 
  -5 -12   2      183.86      195.42     31.84 o 
  -4 -12   2      555.58      477.47     57.64 o 
  -3 -12   2        2.06        9.27     18.24 o 
  -2 -12   2      274.46      341.25     48.77 o 
  -1 -12   2        3.93        1.55     17.21 o 
   0 -12   2       27.54       53.21     29.83 o 
   1 -12   2       94.76      124.15     37.08 o 
   2 -12   2      901.86      938.77     50.62 o 
   3 -12   2      234.64      242.33     33.46 o 
   4 -12   2      101.14      150.38     45.15 o 
   5 -12   2        0.81        3.12     31.44 o 
  -6 -11   2      124.00      170.98     29.25 o 
  -5 -11   2       11.56       13.74     20.23 o 
  -4 -11   2      117.47       96.06     23.53 o 
  -3 -11   2       40.21       23.04     18.22 o 
  -2 -11   2       16.52       16.92     17.07 o 
  -1 -11   2       61.89       34.36     45.95 o 
   0 -11   2     1191.72     1235.37     52.27 o 
   1 -11   2      483.45      499.30     35.35 o 
   2 -11   2      468.88      463.76     36.27 o 
   3 -11   2      232.43      214.44     29.32 o 
   4 -11   2        0.10       -4.19     17.56 o 
   5 -11   2      226.41      209.15     40.31 o 
   6 -11   2       84.61       82.93     25.58 o 
  -7 -10   2        2.49       -1.79     19.61 o 
  -6 -10   2       25.17       10.10     17.90 o 
  -5 -10   2       75.98       81.41     22.61 o 
  -4 -10   2      116.59      109.98     22.51 o 
  -3 -10   2       13.36       21.60     16.75 o 
  -2 -10   2      515.68      497.05     78.60 o 
  -1 -10   2      828.37      865.22     65.70 o 
   0 -10   2      254.54      268.71     36.68 o 
   1 -10   2        9.52        7.71     11.62 o 
   2 -10   2       37.09       50.99     17.38 o 
   3 -10   2      213.01      182.39     44.74 o 
   4 -10   2       72.68       63.77     31.04 o 
   5 -10   2      115.04      116.12     24.22 o 
   6 -10   2       76.57       98.21     24.75 o 
   7 -10   2       37.46       59.72     25.39 o 
  -8  -9   2       64.13       30.31     30.63 o 
  -7  -9   2      327.83      351.50     35.63 o 
  -6  -9   2       30.98       30.59     18.40 o 
  -5  -9   2      705.10      701.78     42.47 o 
  -4  -9   2      810.36      733.27     40.52 o 
  -3  -9   2     3672.16     3434.14     97.97 o 
  -2  -9   2      148.07      152.39     21.81 o 
  -1  -9   2      357.91      355.35     28.47 o 
   0  -9   2       20.45       16.75     16.49 o 
   1  -9   2      236.01      265.39     19.99 o 
   2  -9   2      222.86      247.89     31.04 o 
   3  -9   2     1509.46     1479.75     56.40 o 
   4  -9   2      577.01      546.65     35.91 o 
   5  -9   2      320.61      309.16     30.21 o 
   6  -9   2       69.33       44.74     18.81 o 
   7  -9   2        2.91        4.61     17.90 o 
   8  -9   2        3.15      -17.90     17.90 o 
  -8  -8   2        4.65       -1.62     21.77 o 
  -7  -8   2      313.63      379.63     35.33 o 
  -6  -8   2       40.43       41.97     17.05 o 
  -5  -8   2     1039.06      966.69     45.30 o 
  -4  -8   2      182.18      139.68     21.23 o 
  -3  -8   2      148.44       98.86     19.04 o 
  -2  -8   2       15.62        8.21     12.50 o 
  -1  -8   2      116.44      158.71     14.67 o 
   0  -8   2      841.78      905.20     30.18 o 
   1  -8   2     2420.56     2324.74     71.32 o 
   2  -8   2     1474.15     1493.80     40.25 o 
   3  -8   2       43.78       48.02     15.10 o 
   4  -8   2       60.30       42.83     23.78 o 
   5  -8   2       41.51       33.33     23.78 o 
   6  -8   2      143.54      131.21     47.97 o 
   7  -8   2        0.18      -14.70     16.24 o 
   8  -8   2      496.80      447.66     38.08 o 
   9  -8   2       18.18       46.19     22.72 o 
  -9  -7   2      286.21      300.08     36.43 o 
  -8  -7   2       68.54       55.74     22.14 o 
  -7  -7   2      626.21      661.52     98.76 o 
  -6  -7   2      874.13      793.75     43.01 o 
  -5  -7   2      143.27      123.72     20.18 o 
  -4  -7   2       44.34       19.99     21.36 o 
  -3  -7   2      430.10      404.57     27.34 o 
  -2  -7   2     1637.79     1420.08    110.85 o 
  -1  -7   2     1283.96     1290.37     47.24 o 
   0  -7   2     4425.15     4511.52     87.67 o 
   1  -7   2       76.24       65.63     10.45 o 
   2  -7   2      425.85      431.01     19.94 o 
   3  -7   2      401.04      389.16     25.60 o 
   4  -7   2      153.57      127.72     18.71 o 
   5  -7   2      186.23      201.33     22.80 o 
   6  -7   2     2791.44     2601.95    123.35 o 
   7  -7   2     1096.85      961.47    106.42 o 
   8  -7   2       39.83       56.34     20.75 o 
   9  -7   2        0.47      -10.48     17.67 o 
  -9  -6   2      210.83      230.19     32.20 o 
  -8  -6   2      355.99      307.64     57.64 o 
  -7  -6   2        7.49      -14.22     14.22 o 
  -6  -6   2      326.94      306.04     28.21 o 
  -5  -6   2       76.23       80.34     17.07 o 
  -4  -6   2     1682.16     1560.10     53.28 o 
  -3  -6   2       34.06        9.63     16.93 o 
  -2  -6   2     2875.93     2615.27     73.53 o 
  -1  -6   2       45.74       44.93      8.60 o 
   0  -6   2     1623.51     1619.66     38.77 o 
   1  -6   2       74.60       88.24     10.31 o 
   2  -6   2       18.73       -1.29      6.77 o 
   3  -6   2     2043.95     2017.42     60.14 o 
   4  -6   2     2442.84     2304.74     67.54 o 
   5  -6   2      672.94      625.88     41.92 o 
   6  -6   2      211.79      206.50     23.35 o 
   7  -6   2      198.00      196.03     24.91 o 
   8  -6   2      162.20      133.43     23.62 o 
   9  -6   2      143.46      103.10     23.19 o 
  10  -6   2        5.40       13.61     19.93 o 
 -10  -5   2      271.52      323.88     38.29 o 
  -9  -5   2      223.96      217.01     30.20 o 
  -8  -5   2        7.33      -15.32     15.32 o 
  -7  -5   2      827.39      728.89     44.74 o 
  -6  -5   2     2261.29     2237.81     70.68 o 
  -5  -5   2       42.25       29.57     13.96 o 
  -4  -5   2     3555.88     3565.25     92.35 o 
  -3  -5   2     1385.60     1275.21     69.33 o 
  -2  -5   2     1210.06     1230.76     29.58 o 
  -1  -5   2      543.08      623.62     21.77 o 
   0  -5   2     1508.04     1598.87     38.24 o 
   1  -5   2     3940.90     3826.36     72.26 o 
   2  -5   2     2210.73     2253.01     46.89 o 
   3  -5   2     5276.78     5242.67     94.88 o 
   4  -5   2      453.30      407.60     43.53 o 
   5  -5   2      339.18      372.26     69.33 o 
   6  -5   2        0.33       16.26     13.07 o 
   7  -5   2      794.80      822.09     39.89 o 
   8  -5   2       98.13       96.60     20.75 o 
   9  -5   2      539.10      455.17     69.73 o 
  10  -5   2      132.32      113.94     72.15 o 
 -10  -4   2        4.40      -14.73     18.79 o 
  -9  -4   2        3.03       21.77     19.38 o 
  -8  -4   2      497.63      425.84     55.63 o 
  -7  -4   2     2118.27     2004.65    113.67 o 
  -6  -4   2      166.14      221.68     23.37 o 
  -5  -4   2     1164.54     1082.81     42.32 o 
  -4  -4   2       46.94       47.05     11.93 o 
  -3  -4   2      941.37      958.42     37.49 o 
  -2  -4   2      638.20      734.43     19.12 o 
  -1  -4   2     4723.27     4851.17    125.76 o 
   0  -4   2        9.42       11.20      6.48 o 
   1  -4   2     6638.28     6319.01    109.42 o 
   2  -4   2        3.49        5.93      4.78 o 
   3  -4   2      103.93      141.75      8.49 o 
   4  -4   2      397.11      396.38     19.51 o 
   5  -4   2     3396.36     3329.83     86.63 o 
   6  -4   2     1390.65     1327.77     48.44 o 
   7  -4   2     1264.71     1225.52     48.05 o 
   8  -4   2      506.98      501.29     70.94 o 
   9  -4   2       29.27       22.41     16.81 o 
  10  -4   2        5.58        7.52     18.22 o 
 -10  -3   2      100.78      134.83     43.53 o 
  -9  -3   2      308.21      332.61     37.08 o 
  -8  -3   2      157.00      172.70     31.84 o 
  -7  -3   2      994.25      943.63     42.18 o 
  -6  -3   2       20.99       35.67     16.53 o 
  -5  -3   2      407.51      406.38     25.36 o 
  -4  -3   2       18.44       19.49     11.69 o 
  -3  -3   2     2301.97     2079.53     74.17 o 
  -2  -3   2     8743.04     9087.68    190.11 o 
  -1  -3   2     6500.88     6226.82    105.95 o 
   0  -3   2      412.65      429.84     13.79 o 
   1  -3   2       79.42       94.34     15.02 o 
   2  -3   2      383.04      356.95     11.41 o 
   3  -3   2      806.74      807.23     28.68 o 
   4  -3   2     1532.11     1481.89     31.77 o 
   5  -3   2      462.76      512.82     17.02 o 
   6  -3   2     4390.64     4241.43    105.15 o 
   7  -3   2      923.58      873.91     38.40 o 
   8  -3   2       41.21       58.63     17.38 o 
   9  -3   2        0.39        9.39     15.27 o 
  10  -3   2      158.33      147.95     29.83 o 
  11  -3   2        0.83      -11.43     19.28 o 
 -10  -2   2       21.51       16.25     20.23 o 
  -9  -2   2      174.11      183.51     34.67 o 
  -8  -2   2       88.94      114.84     21.33 o 
  -7  -2   2      440.21      390.85     28.50 o 
  -6  -2   2       85.72       75.92     26.20 o 
  -5  -2   2     1762.80     1805.99     41.65 o 
  -4  -2   2     2108.71     2155.55     95.54 o 
  -3  -2   2     3363.56     3333.48     79.01 o 
  -2  -2   2     2061.95     2207.96     41.50 o 
  -1  -2   2     4816.09     5509.94     93.26 o 
   0  -2   2     3162.65     3475.74     60.91 o 
   1  -2   2      145.65      162.52      7.13 o 
   2  -2   2     9399.80     9804.60    350.29 o 
   3  -2   2      716.82      802.62     85.86 o 
   4  -2   2     6509.69     6485.37    111.59 o 
   5  -2   2      237.92      261.88     15.36 o 
   6  -2   2        1.27        0.47      6.62 o 
   7  -2   2       86.13       64.77     14.79 o 
   8  -2   2       52.21       36.86     15.03 o 
   9  -2   2      999.95      954.25     52.80 o 
  10  -2   2       81.77       85.17     20.80 o 
  11  -2   2      139.45      130.60     37.89 o 
 -10  -1   2      115.75      161.12     28.22 o 
  -9  -1   2        0.48       12.40     17.38 o 
  -8  -1   2      324.12      372.87     29.63 o 
  -7  -1   2     4264.11     4291.15    142.69 o 
  -6  -1   2     4141.62     4181.07     97.65 o 
  -5  -1   2       24.26       36.47      7.43 o 
  -4  -1   2     4891.59     4998.11     89.18 o 
  -3  -1   2      172.32      209.13      9.78 o 
  -2  -1   2     5154.95     5288.59     89.86 o 
  -1  -1   2     2198.20     2471.56     44.08 o 
   0  -1   2    31815.06    31265.89    648.77 o 
   1  -1   2     6028.54     6549.60    107.96 o 
   2  -1   2    12940.11    13389.98    266.50 o 
   3  -1   2      885.89      986.64     21.57 o 
   4  -1   2      191.05      202.64     11.33 o 
   5  -1   2       36.84       56.97      7.52 o 
   6  -1   2      819.30      869.31     25.73 o 
   7  -1   2     1000.75     1014.17     30.56 o 
   8  -1   2     1403.03     1348.90     49.68 o 
   9  -1   2     1505.66     1414.85     74.17 o 
  10  -1   2       26.74       23.17     16.64 o 
  11  -1   2       13.37       20.15     28.22 o 
 -10   0   2        1.80      -16.93     24.99 o 
  -9   0   2      102.63      119.02     22.51 o 
  -8   0   2     1006.07     1080.64     45.56 o 
  -7   0   2      926.80      946.08     30.77 o 
  -6   0   2      796.83      846.70     26.87 o 
  -5   0   2      253.84      264.76     25.95 o 
  -4   0   2      167.71      194.02     11.11 o 
  -3   0   2      302.18      257.37     11.11 o 
  -2   0   2     8005.52     8293.90    136.67 o 
  -1   0   2    12803.95    12934.17    207.58 o 
   0   0   2      218.66      235.36      6.98 o 
   1   0   2     1395.02     1550.67     28.05 o 
   2   0   2     1441.37     1744.56     32.50 o 
   3   0   2      995.74     1083.59     23.76 o 
   4   0   2     1476.23     1598.08     33.97 o 
   5   0   2     4021.33     3896.99     72.95 o 
   6   0   2      144.04      144.38     11.71 o 
   7   0   2     1071.51     1050.21     30.98 o 
   8   0   2       13.02       23.83     10.37 o 
   9   0   2     1106.82      963.44     62.08 o 
  10   0   2        7.08        4.03     23.38 o 
  11   0   2      305.18      313.60     51.60 o 
 -10   1   2      433.82      434.53     52.40 o 
  -9   1   2      262.88      293.68     28.75 o 
  -8   1   2      627.31      643.61     27.95 o 
  -7   1   2      316.25      352.48     29.30 o 
  -6   1   2        7.93        9.42      8.19 o 
  -5   1   2      342.15      335.23     16.12 o 
  -4   1   2     1761.58     1754.49     39.20 o 
  -3   1   2     9260.26     9111.62    152.05 o 
  -2   1   2      961.60      898.95     20.47 o 
  -1   1   2     7885.33     8437.00    136.99 o 
   0   1   2      412.09      442.88     13.68 o 
   1   1   2      748.54      759.98     15.64 o 
   2   1   2       48.03       51.53      4.80 o 
   3   1   2    13878.95    14666.68    237.52 o 
   4   1   2    11550.70    12771.87    210.05 o 
   5   1   2     2018.25     1793.67     53.99 o 
   6   1   2      284.67      288.30     15.27 o 
   7   1   2        3.04        4.57      8.38 o 
   8   1   2       24.64       19.45     10.37 o 
   9   1   2      308.97      287.81     41.92 o 
  10   1   2      327.12      376.49     49.98 o 
  11   1   2        4.31      -23.38     23.38 o 
 -10   2   2        3.44       14.51     27.41 o 
  -9   2   2      244.22      199.93     36.28 o 
  -8   2   2       33.06       37.64     14.57 o 
  -7   2   2      207.99      194.90     16.57 o 
  -6   2   2       18.55       15.60      9.24 o 
  -5   2   2     4790.92     4452.68     84.39 o 
  -4   2   2       18.93        5.60      8.18 o 
  -3   2   2       88.53       65.95     10.49 o 
  -2   2   2      569.39      582.16     18.98 o 
  -1   2   2     4979.34     5583.39     93.21 o 
   0   2   2       14.41       12.77      5.48 o 
   1   2   2     3069.35     3094.46     53.19 o 
   2   2   2     4984.80     5225.07     88.10 o 
   3   2   2     4105.42     4206.39     73.80 o 
   4   2   2       36.61       89.76      8.18 o 
   5   2   2        1.07       -1.47      5.27 o 
   6   2   2        5.33       -0.69      8.58 o 
   7   2   2     1919.66     1822.45     44.00 o 
   8   2   2     1007.21     1040.80     32.90 o 
   9   2   2       82.71       54.73     17.07 o 
  10   2   2      332.43      280.55     44.34 o 
  11   2   2       14.71       20.15     29.83 o 
 -10   3   2        6.10       47.56     27.41 o 
  -9   3   2       62.85       85.68     42.32 o 
  -8   3   2        5.92       11.90     14.53 o 
  -7   3   2     2097.43     1995.65     50.14 o 
  -6   3   2      362.50      342.77     18.80 o 
  -5   3   2     3013.97     3162.91    109.58 o 
  -4   3   2      278.52      279.80     14.02 o 
  -3   3   2       20.41        9.62      9.68 o 
  -2   3   2     3326.79     3151.12     57.81 o 
  -1   3   2    13925.75    14425.78    401.48 o 
   0   3   2    81656.38    77860.02   1345.32 o 
   1   3   2      123.02      115.46     10.11 o 
   2   3   2     4900.14     5109.29     87.30 o 
   3   3   2        1.44        0.73      5.49 o 
   4   3   2     2037.57     2024.00     43.59 o 
   5   3   2     1054.83     1350.98     32.48 o 
   6   3   2     3414.78     3405.89    112.92 o 
   7   3   2      864.29      845.96     27.16 o 
   8   3   2     1392.20     1354.30     50.90 o 
   9   3   2      116.08      119.09     21.10 o 
  10   3   2       20.70       27.15     18.52 o 
  11   3   2       12.56       -8.06     24.99 o 
 -10   4   2       81.59       95.89     33.05 o 
  -9   4   2      182.07      171.03     28.22 o 
  -8   4   2      578.89      595.35     35.46 o 
  -7   4   2       19.71       19.27     10.27 o 
  -6   4   2       44.70       32.38     10.02 o 
  -5   4   2      181.21      193.30     13.91 o 
  -4   4   2     1524.42     1373.35     33.64 o 
  -3   4   2     1049.72     1233.55     29.72 o 
  -2   4   2     8356.55     8363.53    141.31 o 
  -1   4   2       99.57      137.17      8.96 o 
   0   4   2       31.94       37.79      6.63 o 
   1   4   2       19.56       24.21      5.55 o 
   2   4   2     1382.53     1363.80     29.61 o 
   3   4   2      224.05      197.03      9.95 o 
   4   4   2     3819.33     3806.71     80.39 o 
   5   4   2     3160.33     3422.02     66.52 o 
   6   4   2     1730.16     1901.83     43.53 o 
   7   4   2       63.48       59.47     16.12 o 
   8   4   2      706.75      654.53     36.11 o 
   9   4   2       21.42       19.43     26.60 o 
  10   4   2      562.82      556.04     39.22 o 
  11   4   2      126.70      149.14     42.73 o 
 -10   5   2      122.78      142.92     27.36 o 
  -9   5   2       41.98       -6.57     17.32 o 
  -8   5   2      140.19      188.55     27.41 o 
  -7   5   2       93.61       81.94     17.79 o 
  -6   5   2      678.16      645.59     25.39 o 
  -5   5   2       98.69       96.18     17.61 o 
  -4   5   2     5099.74     5105.95     94.91 o 
  -3   5   2     1043.44     1003.83     26.97 o 
  -2   5   2     1110.22     1037.71     26.55 o 
  -1   5   2        2.61        9.96      5.48 o 
   0   5   2       98.96      153.86     16.88 o 
   1   5   2     7348.74     7451.18    149.46 o 
   2   5   2     1114.65     1123.18     44.51 o 
   3   5   2     6573.82     6318.46    169.98 o 
   4   5   2      154.39      189.10     10.98 o 
   5   5   2      975.20     1006.40     27.00 o 
   6   5   2      755.33      749.55     46.76 o 
   7   5   2      405.21      399.58     28.75 o 
   8   5   2       67.92       35.10     16.81 o 
   9   5   2      730.46      710.93     41.87 o 
  10   5   2      264.26      308.83     32.69 o 
  11   5   2       63.19       88.22     24.22 o 
  -9   6   2       34.15       19.56     20.18 o 
  -8   6   2      218.05      249.53     53.61 o 
  -7   6   2       23.60        7.59     16.93 o 
  -6   6   2      367.05      390.43     27.87 o 
  -5   6   2     1505.84     1487.51     39.54 o 
  -4   6   2      184.04      189.59     14.05 o 
  -3   6   2       41.92       42.45      8.78 o 
  -2   6   2       86.71       97.31     10.47 o 
  -1   6   2     1996.12     1755.24     39.83 o 
   0   6   2      895.45     1010.57     31.25 o 
   1   6   2     4938.21     4843.43     88.87 o 
   2   6   2      789.80      764.01     26.35 o 
   3   6   2     1690.32     1793.23     40.28 o 
   4   6   2        0.80        3.18      8.73 o 
   5   6   2       78.66       68.08     21.36 o 
   6   6   2       84.90      100.67     18.47 o 
   7   6   2      814.43      847.37     41.04 o 
   8   6   2      518.55      565.45     36.47 o 
   9   6   2      256.32      281.52     31.11 o 
  10   6   2       99.07       91.38     24.79 o 
  -9   7   2      155.34      186.72     44.74 o 
  -8   7   2       94.92       93.53     29.02 o 
  -7   7   2      521.32      519.81     36.68 o 
  -6   7   2       73.98       63.35     27.01 o 
  -5   7   2       13.91        9.56     11.59 o 
  -4   7   2        0.34       -5.49      9.73 o 
  -3   7   2      241.10      246.90     17.81 o 
  -2   7   2      266.32      286.00     16.50 o 
  -1   7   2     3606.24     3525.94     71.05 o 
   0   7   2      892.43      880.91     38.44 o 
   1   7   2      903.82      862.78     26.63 o 
   2   7   2      240.11      273.36     18.99 o 
   3   7   2      558.27      581.87     31.44 o 
   4   7   2       69.84       37.01     13.07 o 
   5   7   2      790.79      699.26     43.13 o 
   6   7   2     5294.11     5264.03    238.63 o 
   7   7   2       49.06       21.36     15.39 o 
   8   7   2      190.22      216.25     27.36 o 
   9   7   2        1.81      -12.28     15.93 o 
  10   7   2        4.20      -16.93     17.41 o 
  -9   8   2      369.75      494.19     65.30 o 
  -8   8   2       16.03        4.60     19.28 o 
  -7   8   2      226.71      203.81     33.05 o 
  -6   8   2       13.75       32.74     28.22 o 
  -5   8   2      784.70      793.20     64.49 o 
  -4   8   2      842.78      873.99     50.33 o 
  -3   8   2     3016.50     2985.69     65.17 o 
  -2   8   2     1232.54     1276.78     53.82 o 
  -1   8   2       93.03       92.29     12.82 o 
   0   8   2       95.14      128.52     13.79 o 
   1   8   2        3.52        4.84      8.38 o 
   2   8   2     1632.55     1537.73     39.59 o 
   3   8   2       53.64       68.38     13.14 o 
   4   8   2     4030.75     3732.19     97.73 o 
   5   8   2      246.78      208.85     23.37 o 
   6   8   2        3.21       -4.35     14.22 o 
   7   8   2       77.19       87.55     21.07 o 
   8   8   2      560.08      556.19     89.08 o 
   9   8   2       15.63       43.85     20.43 o 
  -8   9   2        3.18       21.77     29.83 o 
  -7   9   2       82.56      116.59     23.55 o 
  -6   9   2      439.59      465.51     34.85 o 
  -5   9   2      255.07      267.04     26.91 o 
  -4   9   2      281.58      289.74     26.71 o 
  -3   9   2      292.28      300.12     20.06 o 
  -2   9   2        4.92       19.96     10.21 o 
  -1   9   2        2.54       -9.25      9.29 o 
   0   9   2      593.07      634.41     25.89 o 
   1   9   2        4.26        8.65      9.55 o 
   2   9   2     3951.34     4095.63    161.00 o 
   3   9   2       46.62       27.03     13.96 o 
   4   9   2       22.41       19.46     13.96 o 
   5   9   2     1045.55     1011.83     46.44 o 
   6   9   2      103.92      128.51     22.78 o 
   7   9   2      231.94      254.18     29.92 o 
   8   9   2      112.71      104.10     23.08 o 
   9   9   2      685.39      676.70     47.30 o 
  -7  10   2        6.76      -24.19     24.19 o 
  -6  10   2      556.92      592.67     40.67 o 
  -5  10   2       20.75       27.01     23.38 o 
  -4  10   2      576.84      540.92     67.72 o 
  -3  10   2      161.90      149.88     31.84 o 
  -2  10   2      321.84      349.03     22.81 o 
  -1  10   2      104.22      128.80     16.58 o 
   0  10   2      387.43      480.48     25.11 o 
   1  10   2      409.81      428.40     23.39 o 
   2  10   2       13.43        9.67     19.35 o 
   3  10   2        9.22       -1.19     13.65 o 
   4  10   2      418.24      383.88     30.78 o 
   5  10   2      184.65      183.14     25.82 o 
   6  10   2      156.62      148.97     28.22 o 
   7  10   2      504.74      553.00    101.18 o 
   8  10   2      239.74      248.72     32.36 o 
  -7  11   2        1.13       -8.06     26.60 o 
  -6  11   2       50.06       -7.26     28.22 o 
  -5  11   2       52.14       82.23     33.86 o 
  -4  11   2      217.64      219.42     28.01 o 
  -3  11   2      746.29      741.70     42.14 o 
  -2  11   2      393.46      448.63     83.44 o 
  -1  11   2      274.55      331.18     27.40 o 
   0  11   2       52.92       57.51     14.43 o 
   1  11   2      161.90      197.99     18.88 o 
   2  11   2       41.70       43.26     17.38 o 
   3  11   2      904.74      867.43     61.67 o 
   4  11   2       62.77       60.97     20.96 o 
   5  11   2      721.84      697.25     43.58 o 
   6  11   2       81.74       83.20     24.99 o 
   7  11   2        0.14        0.66     41.52 o 
  -6  12   2       54.84       57.24     35.47 o 
  -5  12   2      254.78      369.23     57.24 o 
  -4  12   2        0.72       26.60     28.22 o 
  -3  12   2      408.56      517.57     58.04 o 
  -2  12   2       19.84       42.05     19.51 o 
  -1  12   2       36.28       40.20     14.88 o 
   0  12   2      103.55      117.26     18.61 o 
   1  12   2     1124.80     1135.36     55.63 o 
   2  12   2       19.65       22.76     17.90 o 
   3  12   2      376.70      438.28     35.33 o 
   4  12   2      144.82      145.96     68.93 o 
   5  12   2        3.19      -17.38     17.38 o 
   6  12   2        0.72       22.66     21.07 o 
  -4  13   2        0.62       -3.22     31.44 o 
  -3  13   2        0.28      -19.35     27.41 o 
  -2  13   2       13.78       11.29     29.02 o 
  -1  13   2      179.56      239.44     42.73 o 
   0  13   2      350.14      400.27     34.77 o 
   1  13   2       71.40       74.00     40.71 o 
   2  13   2      542.30      588.03     41.03 o 
   3  13   2       37.23       20.90     19.35 o 
   4  13   2       27.87      -15.61     31.44 o 
   5  13   2       23.76       21.42     26.60 o 
  -2  14   2      174.71      200.74     45.95 o 
   1  14   2       10.81      -24.99     27.41 o 
   2  14   2       13.33       14.10     20.50 o 
   3  14   2       21.84       35.35     23.35 o 
  -1 -13   3        8.51       77.39     38.70 o 
   0 -13   3      121.69      116.09     41.92 o 
   1 -13   3        1.61       74.17     37.89 o 
   2 -13   3       12.30      -19.35     29.83 o 
  -4 -12   3      637.61      621.99     54.01 o 
  -3 -12   3       69.61       51.64     23.53 o 
  -2 -12   3        9.56       25.39     19.38 o 
  -1 -12   3        1.20        8.87     18.79 o 
   0 -12   3      173.23      203.16     46.76 o 
   1 -12   3       54.71       37.08     33.05 o 
   2 -12   3      417.53      444.21     59.66 o 
   3 -12   3      214.99      255.42     33.17 o 
   4 -12   3      141.44      120.43     41.92 o 
  -5 -11   3       10.54      -13.19     19.35 o 
  -4 -11   3       20.26       14.76     21.36 o 
  -3 -11   3        8.13        4.84     17.67 o 
  -2 -11   3      136.72      116.96     24.33 o 
  -1 -11   3      363.44      376.46     32.12 o 
   0 -11   3      312.17      340.46     30.96 o 
   1 -11   3     1750.56     1766.34     99.97 o 
   2 -11   3       24.50       38.10     18.98 o 
   3 -11   3        3.75       16.56     18.58 o 
   4 -11   3      101.08       61.70     23.76 o 
   5 -11   3      293.31      298.99     35.03 o 
   6 -11   3        3.86       23.99     19.85 o 
  -6 -10   3        1.58        0.58     18.52 o 
  -5 -10   3       65.32       35.81     34.26 o 
  -4 -10   3       17.64       13.55     18.14 o 
  -3 -10   3     1097.06     1083.91     51.15 o 
  -2 -10   3        7.45       25.74     18.54 o 
  -1 -10   3     1322.11     1293.54     52.64 o 
   0 -10   3      228.78      212.40     24.73 o 
   1 -10   3      224.54      220.64     25.49 o 
   2 -10   3       31.73       40.01     18.22 o 
   3 -10   3      420.35      477.94     36.36 o 
   4 -10   3      402.05      368.30     34.15 o 
   5 -10   3      575.42      516.67     39.90 o 
   6 -10   3      262.07      315.04     35.33 o 
   7 -10   3       61.02       50.61     22.51 o 
  -7  -9   3        4.55        3.98     19.36 o 
  -6  -9   3      135.13      152.81     27.07 o 
  -5  -9   3      547.42      500.57     37.88 o 
  -4  -9   3        1.22       26.37     27.41 o 
  -3  -9   3     1550.75     1475.40     57.44 o 
  -2  -9   3       24.73       21.89     15.36 o 
  -1  -9   3      366.12      373.67     33.46 o 
   0  -9   3       21.75       31.30     11.71 o 
   1  -9   3     1313.26     1288.40     42.21 o 
   2  -9   3      884.68      920.50     43.50 o 
   3  -9   3      680.26      642.87     38.32 o 
   4  -9   3      670.15      643.48     39.62 o 
   5  -9   3      404.29      386.54     39.91 o 
   6  -9   3       14.37       10.74     17.64 o 
   7  -9   3        7.11       14.41     18.47 o 
   8  -9   3      345.60      375.58     37.62 o 
  -8  -8   3      260.58      291.41     35.46 o 
  -7  -8   3      129.40      202.94     41.12 o 
  -6  -8   3      164.51      140.31     24.67 o 
  -5  -8   3      592.23      525.07     36.77 o 
  -4  -8   3      343.95      330.49     29.50 o 
  -3  -8   3       50.31       44.81     64.09 o 
  -2  -8   3      147.13      123.52     19.85 o 
  -1  -8   3     1338.89     1262.29     48.32 o 
   0  -8   3     1159.13     1103.92     33.83 o 
   1  -8   3       48.34       44.54     11.00 o 
   2  -8   3     2270.40     2225.91     95.19 o 
   3  -8   3       12.12        0.63     13.39 o 
   4  -8   3       13.99        6.84     13.65 o 
   5  -8   3       26.67        7.48     14.53 o 
   6  -8   3      616.85      599.95     52.00 o 
   7  -8   3       66.38       82.23     22.23 o 
   8  -8   3      451.25      421.17     37.61 o 
   9  -8   3       20.77        8.95     21.77 o 
  -8  -7   3      195.02      155.78     28.43 o 
  -7  -7   3      395.16      358.46     33.62 o 
  -6  -7   3      637.43      592.20     60.06 o 
  -5  -7   3        1.23      -13.17     13.17 o 
  -4  -7   3       41.99       53.55     20.15 o 
  -3  -7   3      103.53       91.67     18.22 o 
  -2  -7   3     1288.72     1171.24     52.40 o 
  -1  -7   3       32.66       40.74      9.79 o 
   0  -7   3     2959.54     2864.54     61.53 o 
   1  -7   3     1082.39     1099.83     32.50 o 
   2  -7   3      231.54      232.96     15.52 o 
   3  -7   3      242.62      221.60     22.72 o 
   4  -7   3     1213.37     1124.31     45.30 o 
   5  -7   3      685.40      669.52     42.73 o 
   6  -7   3      952.08      965.71     45.30 o 
   7  -7   3     2461.22     2408.57     79.52 o 
   8  -7   3      538.51      496.73     38.40 o 
   9  -7   3      125.04      129.51     33.86 o 
  -9  -6   3      251.69      273.30     34.77 o 
  -8  -6   3      715.70      713.56     63.69 o 
  -7  -6   3       76.88       64.66     20.50 o 
  -6  -6   3      521.97      501.58     34.76 o 
  -5  -6   3      135.72      154.81     21.94 o 
  -4  -6   3      740.69      788.73     37.57 o 
  -3  -6   3      709.89      685.52     33.00 o 
  -2  -6   3      860.84      735.59     43.94 o 
  -1  -6   3      573.70      530.33     19.88 o 
   0  -6   3      281.15      337.15     16.76 o 
   1  -6   3     4378.01     4339.26     83.47 o 
   2  -6   3     1012.48      977.87     27.84 o 
   3  -6   3     1208.53     1111.91     29.73 o 
   4  -6   3      262.56      279.76     31.04 o 
   5  -6   3     1569.28     1443.68     64.09 o 
   6  -6   3       20.48       36.84     18.95 o 
   7  -6   3        7.39      -12.82     12.82 o 
   8  -6   3      515.06      493.13     83.44 o 
   9  -6   3      233.20      289.92     33.00 o 
  10  -6   3        4.46      -11.61     18.47 o 
  -9  -5   3       19.05       15.89     20.18 o 
  -8  -5   3        6.98        6.59     16.50 o 
  -7  -5   3       15.48       11.32     15.36 o 
  -6  -5   3      327.82      360.22     29.06 o 
  -5  -5   3     1264.24     1225.36     47.60 o 
  -4  -5   3      715.76      701.56     52.80 o 
  -3  -5   3     1095.86     1057.36     40.19 o 
  -2  -5   3      124.36      143.85     11.32 o 
  -1  -5   3      337.96      325.89     18.01 o 
   0  -5   3      271.56      308.15     14.82 o 
   1  -5   3     3947.96     3934.13     74.83 o 
   2  -5   3       35.36       33.28      9.36 o 
   3  -5   3     9277.56     9522.25    162.71 o 
   4  -5   3      747.49      774.19     33.62 o 
   5  -5   3      213.55      194.57     20.50 o 
   6  -5   3      610.73      661.58     34.76 o 
   7  -5   3     1053.45     1053.39     45.60 o 
   8  -5   3      310.85      272.59     28.78 o 
   9  -5   3      265.98      236.45     70.94 o 
  10  -5   3      158.53      131.12     37.49 o 
 -10  -4   3       37.26       45.22     23.65 o 
  -9  -4   3       17.87       27.45     32.65 o 
  -8  -4   3      307.37      326.75     33.46 o 
  -7  -4   3     1228.59     1170.17     49.88 o 
  -6  -4   3       11.15      -11.29     12.90 o 
  -5  -4   3      475.54      418.47     27.61 o 
  -4  -4   3      480.43      566.84     29.07 o 
  -3  -4   3      212.03      243.52     19.61 o 
  -2  -4   3     2692.50     3182.35     60.68 o 
  -1  -4   3     5545.90     5079.04    164.39 o 
   0  -4   3     1503.06     1479.85     33.51 o 
   1  -4   3     3435.88     3418.84     64.46 o 
   2  -4   3       13.21       26.68      5.68 o 
   3  -4   3      128.16      130.43     21.36 o 
   4  -4   3      641.69      620.10     28.78 o 
   5  -4   3     1619.34     1555.46     50.73 o 
   6  -4   3     1979.77     1915.11     60.69 o 
   7  -4   3      114.08      126.99     19.36 o 
   8  -4   3     1332.91     1249.75     51.88 o 
   9  -4   3        9.46        2.53     16.50 o 
  10  -4   3       45.09       61.08     21.94 o 
 -10  -3   3       67.37       91.35     27.41 o 
  -9  -3   3     1168.43     1402.63     60.69 o 
  -8  -3   3      137.82      127.59     22.25 o 
  -7  -3   3      503.85      517.17     33.62 o 
  -6  -3   3      165.35      160.13     32.25 o 
  -5  -3   3       11.91        5.40     11.02 o 
  -4  -3   3     1260.42     1350.56     44.45 o 
  -3  -3   3     3192.66     3091.78     77.53 o 
  -2  -3   3     2629.05     2881.74     54.51 o 
  -1  -3   3       30.32       21.56      5.18 o 
   0  -3   3     1367.19     1311.08     29.14 o 
   1  -3   3      140.47      109.50     11.94 o 
   2  -3   3      601.97      567.47     15.43 o 
   3  -3   3       90.92       88.63     11.68 o 
   4  -3   3     6080.96     5915.88    132.82 o 
   5  -3   3       68.64       56.98     12.82 o 
   6  -3   3       25.30       30.00     12.25 o 
   7  -3   3      855.79      841.88     38.14 o 
   8  -3   3       51.38       77.18     18.14 o 
   9  -3   3       18.07       10.07     15.03 o 
  10  -3   3      632.00      653.38     42.47 o 
  11  -3   3      164.76      200.89     30.49 o 
 -10  -2   3      495.08      466.32     59.66 o 
  -9  -2   3      784.64      800.16     46.17 o 
  -8  -2   3      175.32      168.27     24.49 o 
  -7  -2   3       12.99        7.24     13.96 o 
  -6  -2   3       75.37       44.62     14.46 o 
  -5  -2   3     1604.49     1645.99     62.84 o 
  -4  -2   3     3307.12     3380.62    114.84 o 
  -3  -2   3     2212.13     2229.65     45.66 o 
  -2  -2   3    12334.15    13129.44    271.72 o 
  -1  -2   3     5889.19     6162.61    104.76 o 
   0  -2   3    13229.22    13791.59    224.30 o 
   1  -2   3      137.01      156.70      8.01 o 
   2  -2   3    12562.60    12846.60    209.71 o 
   3  -2   3      707.79      672.80     24.79 o 
   4  -2   3      998.58      880.07     31.34 o 
   5  -2   3      300.37      315.41     16.68 o 
   6  -2   3       43.83       40.26     20.96 o 
   7  -2   3     2390.43     2273.66     99.16 o 
   8  -2   3     1532.16     1400.45     52.44 o 
   9  -2   3     1055.70     1061.99     47.87 o 
  10  -2   3      185.69      199.21     27.04 o 
  11  -2   3      111.78      134.00     42.73 o 
 -10  -1   3      388.43      365.70     36.43 o 
  -9  -1   3      281.12      305.22     31.03 o 
  -8  -1   3      385.47      470.10     33.32 o 
  -7  -1   3      951.45      925.07     48.37 o 
  -6  -1   3     3001.21     2928.97     61.92 o 
  -5  -1   3      504.21      537.61     19.22 o 
  -4  -1   3     3789.91     3899.42     72.98 o 
  -3  -1   3      231.37      240.02     11.64 o 
  -2  -1   3       50.82       54.67      5.77 o 
  -1  -1   3     7696.93     7909.56    131.04 o 
   0  -1   3      442.34      569.04     14.73 o 
   1  -1   3     1229.43     1209.51     24.49 o 
   2  -1   3      380.56      482.58     12.40 o 
   3  -1   3     2298.17     2335.50     81.42 o 
   4  -1   3      189.16      210.55      9.57 o 
   5  -1   3     1976.66     2000.84     52.42 o 
   6  -1   3       99.22       90.83     18.75 o 
   7  -1   3     2252.25     2219.54     66.10 o 
   8  -1   3      306.27      339.76     65.30 o 
   9  -1   3      299.80      287.19     27.04 o 
  10  -1   3      527.92      500.72     36.11 o 
  11  -1   3        5.24        1.61     26.60 o 
 -10   0   3       26.52       49.18     21.37 o 
  -9   0   3      116.77      102.59     44.74 o 
  -8   0   3     1115.05     1100.80     47.03 o 
  -7   0   3       98.52       91.34     13.28 o 
  -6   0   3     5796.69     5785.92    108.20 o 
  -5   0   3      307.94      292.86     15.64 o 
  -4   0   3     1057.44     1166.03     29.22 o 
  -3   0   3     2578.69     2449.63     48.02 o 
  -2   0   3     2235.31     2115.24     40.45 o 
  -1   0   3     8309.17     8354.62    136.98 o 
   0   0   3       90.62       78.65      5.26 o 
   1   0   3    21400.16    22995.45    379.84 o 
   2   0   3      317.82      273.69      9.36 o 
   3   0   3     4392.96     4560.32    108.43 o 
   4   0   3      124.60      174.82     12.76 o 
   5   0   3     6374.08     6326.88    111.42 o 
   6   0   3      122.03      107.12     11.02 o 
   7   0   3      816.09      808.66     35.74 o 
   8   0   3      819.36      824.94     37.75 o 
   9   0   3       82.89       80.31     39.91 o 
  10   0   3      372.63      385.35     49.18 o 
  11   0   3       79.21       35.47     29.02 o 
 -10   1   3      605.39      674.77     63.69 o 
  -9   1   3      426.93      440.29     44.74 o 
  -8   1   3       96.86      112.11     19.95 o 
  -7   1   3       22.84       30.32     10.82 o 
  -6   1   3      218.93      184.84     14.98 o 
  -5   1   3     4483.24     4347.84     82.99 o 
  -4   1   3       19.33       20.04      6.82 o 
  -3   1   3     6604.94     6295.20    108.75 o 
  -2   1   3       41.96       21.49      4.95 o 
  -1   1   3     3729.72     3919.00     73.69 o 
   0   1   3      263.41      319.34      8.89 o 
   1   1   3      845.35      789.12     16.85 o 
   2   1   3     6960.14     7098.91    117.60 o 
   3   1   3     5607.76     5675.80     97.11 o 
   4   1   3      809.59      688.75     29.14 o 
   5   1   3      168.19      125.81     10.30 o 
   6   1   3      250.32      223.39     14.04 o 
   7   1   3       79.55       91.65     11.77 o 
   8   1   3     1298.72     1206.09     44.29 o 
   9   1   3        3.04       -5.10     12.53 o 
  10   1   3      717.26      833.59     68.53 o 
  11   1   3       10.28       40.31     29.83 o 
 -10   2   3       22.63      -18.54     24.99 o 
  -9   2   3      134.90       91.90     29.83 o 
  -8   2   3      258.28      269.68     26.70 o 
  -7   2   3     1006.07     1029.71     40.42 o 
  -6   2   3        3.04        6.20      8.99 o 
  -5   2   3     3572.22     3414.79     68.57 o 
  -4   2   3     3019.80     3123.29     61.43 o 
  -3   2   3     2029.99     2209.23     44.64 o 
  -2   2   3     1256.48     1365.84     28.90 o 
  -1   2   3      885.26     1077.31     26.71 o 
   0   2   3      257.78      378.49     14.53 o 
   1   2   3     5133.91     5481.32     91.51 o 
   2   2   3    12561.35    12558.40    203.86 o 
   3   2   3       92.76      131.48      8.21 o 
   4   2   3      619.00      617.06     18.25 o 
   5   2   3        0.25       -2.50      5.81 o 
   6   2   3     2286.49     2327.49     50.57 o 
   7   2   3      169.23      195.56     14.76 o 
   8   2   3     1725.54     1742.30     48.23 o 
   9   2   3      259.50      292.93     26.54 o 
  10   2   3      152.80       84.65     29.83 o 
  11   2   3        8.87       19.35     29.83 o 
 -10   3   3        0.43       -8.06     24.99 o 
  -9   3   3      404.17      455.42     35.05 o 
  -8   3   3      213.94      243.74     20.59 o 
  -7   3   3     1070.10     1049.56     34.65 o 
  -6   3   3     1193.89     1145.05     34.09 o 
  -5   3   3       12.61       16.49      8.26 o 
  -4   3   3      694.95      766.65     23.34 o 
  -3   3   3     1027.38     1184.35     28.70 o 
  -2   3   3     5652.76     5283.82     92.09 o 
  -1   3   3      188.43      197.60      8.47 o 
   0   3   3    20267.56    21255.26    844.14 o 
   1   3   3     2022.38     2144.68     43.19 o 
   2   3   3     1586.04     1586.01     32.04 o 
   3   3   3      141.68      174.34     13.73 o 
   4   3   3      992.35     1391.48     34.97 o 
   5   3   3     1590.14     1627.62     37.53 o 
   6   3   3     1560.19     1507.33     37.00 o 
   7   3   3      822.05      778.43     26.28 o 
   8   3   3        5.58        7.04     12.82 o 
   9   3   3        2.19      -12.82     12.82 o 
  10   3   3      211.53      232.99     42.73 o 
  11   3   3       26.58       22.57     29.02 o 
 -10   4   3       94.18      104.80     33.86 o 
  -9   4   3      135.41      151.20     24.99 o 
  -8   4   3      680.30      744.17     40.04 o 
  -7   4   3        2.60        5.61     10.18 o 
  -6   4   3      218.71      233.09     17.51 o 
  -5   4   3       42.37       50.35     10.00 o 
  -4   4   3     1784.31     1585.32     44.93 o 
  -3   4   3     1130.02     1309.79     31.36 o 
  -2   4   3     8058.54     7892.88    134.44 o 
  -1   4   3      579.88      582.39     16.84 o 
   0   4   3     7254.95     7902.72    147.20 o 
   1   4   3       57.64       83.34      6.86 o 
   2   4   3      396.90      345.88     12.62 o 
   3   4   3     7379.36     7303.60    124.81 o 
   4   4   3     3527.04     3715.54    116.49 o 
   5   4   3     2737.46     2739.27     57.36 o 
   6   4   3       18.26       23.80      9.21 o 
   7   4   3      294.61      309.08     23.83 o 
   8   4   3        7.07       14.27     24.99 o 
   9   4   3      163.37      175.44     23.92 o 
  10   4   3       90.07       83.26     21.33 o 
  11   4   3      912.93     1106.08     81.42 o 
 -10   5   3      337.35      407.54     37.75 o 
  -9   5   3        6.30      -13.50     15.69 o 
  -8   5   3        4.63       12.72     16.06 o 
  -7   5   3       90.64       85.74     18.21 o 
  -6   5   3     2393.12     2294.40     56.63 o 
  -5   5   3     1374.63     1364.04     44.84 o 
  -4   5   3     3307.45     3370.44     67.72 o 
  -3   5   3     3748.29     3574.97     69.28 o 
  -2   5   3     2524.64     2637.88     56.64 o 
  -1   5   3      123.50      156.75     10.16 o 
   0   5   3      302.97      379.67     16.16 o 
   1   5   3     5529.45     5490.86    143.46 o 
   2   5   3      391.52      481.57     16.43 o 
   3   5   3     1734.29     1573.07     35.27 o 
   4   5   3      110.43      103.38     11.26 o 
   5   5   3     1230.69     1314.00     34.19 o 
   6   5   3        9.67        4.01     11.69 o 
   7   5   3      660.10      591.14     41.12 o 
   8   5   3      373.83      386.06     29.89 o 
   9   5   3      521.65      488.52     74.57 o 
  10   5   3      328.42      332.26     33.32 o 
  11   5   3       43.08       28.22     29.83 o 
  -9   6   3       23.09      -12.30     31.44 o 
  -8   6   3       62.95       71.64     20.88 o 
  -7   6   3      964.54     1069.89     46.59 o 
  -6   6   3      429.13      382.86     37.80 o 
  -5   6   3      389.99      399.58     22.30 o 
  -4   6   3      156.50      149.98     13.12 o 
  -3   6   3        8.60        8.52      7.22 o 
  -2   6   3     2561.61     2702.94     55.69 o 
  -1   6   3     9763.99    10126.17    172.49 o 
   0   6   3        4.23        4.01      6.19 o 
   1   6   3     4521.65     4389.05     81.42 o 
   2   6   3      194.08      276.57     21.67 o 
   3   6   3      138.86      143.81     11.17 o 
   4   6   3       42.39       43.98      8.59 o 
   5   6   3     1109.82     1067.25     44.74 o 
   6   6   3      459.36      431.39     39.10 o 
   7   6   3      652.51      601.87     34.48 o 
   8   6   3      346.04      331.06     29.89 o 
   9   6   3       69.02      100.22     22.47 o 
  10   6   3       13.04       28.91     24.99 o 
  -9   7   3      482.48      486.13     62.08 o 
  -8   7   3        0.65       -2.86     15.81 o 
  -7   7   3      730.66      718.88     39.90 o 
  -6   7   3       72.64       87.73     17.58 o 
  -5   7   3      121.17      102.33     13.89 o 
  -4   7   3      313.06      340.55     18.69 o 
  -3   7   3     2178.21     2208.89     50.66 o 
  -2   7   3     2476.66     2476.85     54.13 o 
  -1   7   3      885.92      809.40     26.14 o 
   0   7   3      425.26      369.37     17.60 o 
   1   7   3      168.90      162.13     12.77 o 
   2   7   3        5.14       19.89      7.64 o 
   3   7   3       16.01       12.41      7.84 o 
   4   7   3     3594.05     3477.21     82.75 o 
   5   7   3       60.40       50.40     27.41 o 
   6   7   3     1453.09     1396.95     52.41 o 
   7   7   3      195.53      214.03     24.79 o 
   8   7   3       42.30       13.06     22.57 o 
   9   7   3        1.51        1.89     16.27 o 
  10   7   3        8.87       19.63     21.36 o 
  -8   8   3      165.72      186.23     44.34 o 
  -7   8   3       11.47       21.95     16.70 o 
  -6   8   3       20.24       -5.91     12.59 o 
  -5   8   3      436.45      466.41     31.18 o 
  -4   8   3      431.44      486.32     23.33 o 
  -3   8   3     1390.38     1410.05     39.19 o 
  -2   8   3      410.28      438.54     41.61 o 
  -1   8   3        0.56        2.51      8.21 o 
   0   8   3       42.35       26.79      9.46 o 
   1   8   3       46.81       27.83     11.11 o 
   2   8   3     1676.66     1596.63     40.61 o 
   3   8   3       33.87       45.60     14.14 o 
   4   8   3     6157.60     5822.98    138.22 o 
   5   8   3      173.02      170.34     21.94 o 
   6   8   3       67.21       62.18     17.79 o 
   7   8   3       51.95       77.40     19.61 o 
   8   8   3      192.07      181.32     26.47 o 
   9   8   3      397.38      455.45     38.71 o 
  10   8   3      120.69      140.78     59.66 o 
  -8   9   3       77.58       72.56     37.08 o 
  -7   9   3        0.83      -10.48     24.19 o 
  -6   9   3      892.47      976.40     68.93 o 
  -5   9   3       34.95       38.33     15.48 o 
  -4   9   3      476.75      547.53     33.12 o 
  -3   9   3      891.55      933.29     32.46 o 
  -2   9   3      187.95      201.05     17.30 o 
  -1   9   3       31.46       27.79     10.83 o 
   0   9   3     2327.92     2373.58     56.16 o 
   1   9   3     1073.14     1008.70     32.40 o 
   2   9   3     1974.97     1868.33     69.07 o 
   3   9   3      843.46      906.66     31.10 o 
   4   9   3       73.78       61.96     16.27 o 
   5   9   3      238.38      206.91     24.67 o 
   6   9   3        6.63        7.91     15.10 o 
   7   9   3       16.16       24.05     17.38 o 
   8   9   3       11.92       14.11     18.24 o 
   9   9   3       41.50       60.56     22.83 o 
  -7  10   3       19.11       18.54     29.02 o 
  -6  10   3      179.86      174.13     42.73 o 
  -5  10   3       82.27       99.16     31.44 o 
  -4  10   3        3.16        4.32     16.12 o 
  -3  10   3      133.02      152.23     17.84 o 
  -2  10   3      338.02      338.29     29.19 o 
  -1  10   3     1894.76     1803.81     48.86 o 
   0  10   3     2439.81     2422.09     58.94 o 
   1  10   3     1097.88     1023.48     34.45 o 
   2  10   3        0.15       -9.06      9.93 o 
   3  10   3       74.80       62.30     17.05 o 
   4  10   3      175.94      164.69     39.91 o 
   5  10   3     2125.75     2059.53     69.83 o 
   6  10   3       32.94        0.32     15.93 o 
   7  10   3     1382.59     1222.03     56.70 o 
   8  10   3        2.58       -0.04     19.09 o 
  -6  11   3        2.69       -5.64     26.60 o 
  -5  11   3       27.66        8.06     29.83 o 
  -4  11   3        7.86       -9.67     24.19 o 
  -3  11   3      799.38      909.37     70.14 o 
  -2  11   3       99.12      108.88     16.72 o 
  -1  11   3      761.55      853.66     46.38 o 
   0  11   3        1.09       -0.69     10.89 o 
   1  11   3       91.95       92.82     21.69 o 
   2  11   3      281.11      218.48     25.93 o 
   3  11   3      638.80      701.28     39.32 o 
   4  11   3      150.77      158.67     24.10 o 
   5  11   3        5.81       -0.38     16.18 o 
   6  11   3       82.46       76.77     22.72 o 
   7  11   3        3.36      -14.16     32.65 o 
   8  11   3       81.22      132.95     27.92 o 
  -5  12   3      363.66      353.91     57.24 o 
  -4  12   3       88.77       65.30     34.67 o 
  -3  12   3      308.02      381.32     52.40 o 
  -2  12   3        2.21       11.29     24.99 o 
  -1  12   3       64.70       36.18     17.79 o 
   0  12   3      236.60      184.67     20.73 o 
   1  12   3      198.79      247.03     37.89 o 
   2  12   3      458.57      470.81     47.56 o 
   3  12   3       37.38       40.82     18.54 o 
   4  12   3       84.53       96.87     21.37 o 
   5  12   3        4.20      -17.33     17.33 o 
   6  12   3       24.70       32.85     20.75 o 
   7  12   3      158.48      132.83     28.21 o 
  -4  13   3       81.81       80.62     37.89 o 
  -3  13   3        2.49      -27.41     27.41 o 
  -2  13   3       12.74       58.04     30.63 o 
  -1  13   3       17.89       54.01     29.83 o 
   0  13   3      805.51      965.23     65.70 o 
   1  13   3       59.33       -7.26     28.22 o 
   2  13   3       87.28       83.55     23.41 o 
   3  13   3      156.22      162.13     27.34 o 
   4  13   3       23.31       48.86     23.38 o 
   5  13   3      180.70      167.74     40.31 o 
  -2  14   3      306.99      448.24     58.85 o 
  -1  14   3      105.81      108.03     39.50 o 
   1  14   3       21.04       17.74     29.02 o 
   2  14   3       86.69      117.70     37.89 o 
   3  14   3       26.22       56.43     36.28 o 
   4  14   3       57.14       34.83     22.47 o 
  -3 -12   4       29.28       45.09     31.04 o 
  -2 -12   4        1.88       17.29     21.77 o 
  -1 -12   4        0.21      -11.29     24.99 o 
   0 -12   4      131.95      111.25     38.70 o 
   1 -12   4      256.02      224.12     48.37 o 
   2 -12   4      601.00      613.50     68.53 o 
   3 -12   4      105.19       80.09     25.00 o 
   4 -12   4       80.62      124.75     28.28 o 
  -5 -11   4      474.65      453.06     42.17 o 
  -4 -11   4       10.63        7.92     35.47 o 
  -3 -11   4       27.06       10.08     17.95 o 
  -2 -11   4       30.96        2.42     17.82 o 
  -1 -11   4      894.52      806.39     69.33 o 
   0 -11   4       25.01       33.05     30.63 o 
   1 -11   4       51.49       55.63     32.25 o 
   2 -11   4      252.47      249.50     29.83 o 
   3 -11   4        0.41      -18.54     23.78 o 
   4 -11   4        0.07       -6.93     18.47 o 
   5 -11   4       82.46      156.73     66.11 o 
   6 -11   4      275.82      239.19     34.19 o 
  -6 -10   4        0.66       21.24     19.93 o 
  -5 -10   4        9.99       -0.88     25.80 o 
  -4 -10   4      127.25       74.13     22.78 o 
  -3 -10   4      774.32      679.81     43.27 o 
  -2 -10   4      160.43      146.06     39.91 o 
  -1 -10   4      576.39      580.54     37.97 o 
   0 -10   4        2.11       20.85     16.65 o 
   1 -10   4      559.62      715.89     65.30 o 
   2 -10   4       46.59       50.49     18.34 o 
   3 -10   4      374.45      347.51     41.92 o 
   4 -10   4      956.66      973.05     56.84 o 
   5 -10   4      530.86      509.83     54.82 o 
   6 -10   4      387.51      413.09     38.76 o 
   7 -10   4       29.23       -2.45     23.38 o 
  -7  -9   4        7.63       23.12     21.37 o 
  -6  -9   4       34.18       35.42     20.18 o 
  -5  -9   4     1124.22     1063.54     52.67 o 
  -4  -9   4      744.72      676.56     42.57 o 
  -3  -9   4       38.11       64.40     19.04 o 
  -2  -9   4      295.24      294.02     28.35 o 
  -1  -9   4      218.79      230.07     25.18 o 
   0  -9   4        8.50        1.26     13.36 o 
   1  -9   4      170.69      149.68     23.25 o 
   2  -9   4     2140.72     2160.01     71.50 o 
   3  -9   4       19.49       19.49     15.84 o 
   4  -9   4      139.88      169.52     25.71 o 
   5  -9   4       39.19       46.63     20.56 o 
   6  -9   4      281.95      267.70     55.22 o 
   7  -9   4       13.54       24.72     19.93 o 
   8  -9   4      131.01      143.85     28.21 o 
  -7  -8   4      531.91      601.58    101.18 o 
  -6  -8   4      317.39      303.34     32.74 o 
  -5  -8   4      137.25      156.94     24.67 o 
  -4  -8   4      156.30      173.28     25.39 o 
  -3  -8   4      157.88      102.65     20.50 o 
  -2  -8   4       13.71       22.93     14.79 o 
  -1  -8   4      142.79      134.81     20.52 o 
   0  -8   4     4135.04     4018.05     82.55 o 
   1  -8   4        2.34        0.83      9.24 o 
   2  -8   4     1365.11     1334.98    160.43 o 
   3  -8   4        6.91        1.10     14.51 o 
   4  -8   4        4.99       25.92     15.72 o 
   5  -8   4       14.86        3.74     20.96 o 
   6  -8   4      404.26      371.51     44.34 o 
   7  -8   4      127.35      149.39     30.23 o 
   8  -8   4      315.91      247.46     31.91 o 
  -8  -7   4      443.41      384.05     39.28 o 
  -7  -7   4        7.06       14.91     17.67 o 
  -6  -7   4      240.50      241.32     29.89 o 
  -5  -7   4      160.52      120.98     22.98 o 
  -4  -7   4      145.78      120.12     21.07 o 
  -3  -7   4       55.50       53.58     16.24 o 
  -2  -7   4     2980.38     2562.80    100.37 o 
  -1  -7   4      707.24      721.34     30.07 o 
   0  -7   4     1566.61     1500.38     39.59 o 
   1  -7   4      188.51      191.54     15.25 o 
   2  -7   4        6.20        3.65      8.40 o 
   3  -7   4      362.48      337.46     26.86 o 
   4  -7   4      341.76      348.31     31.04 o 
   5  -7   4     1126.05     1015.23    116.49 o 
   6  -7   4       11.07       26.20     15.96 o 
   7  -7   4       24.13        9.03     14.53 o 
   8  -7   4        0.52       16.42     16.64 o 
   9  -7   4      285.52      228.31     32.20 o 
  -9  -6   4       64.22       39.91     23.37 o 
  -8  -6   4      263.30      275.08     33.62 o 
  -7  -6   4      802.08      709.13     43.61 o 
  -6  -6   4      150.43      152.80     23.37 o 
  -5  -6   4      106.93       93.98     27.41 o 
  -4  -6   4     2494.46     2316.24     72.11 o 
  -3  -6   4     1684.18     1546.83     53.85 o 
  -2  -6   4     1341.82     1244.39    119.31 o 
  -1  -6   4      667.44      693.71     24.14 o 
   0  -6   4       21.03       17.46      8.50 o 
   1  -6   4      115.06      109.22     11.57 o 
   2  -6   4      117.12      145.09     13.49 o 
   3  -6   4     2386.24     2197.75     70.94 o 
   4  -6   4       11.49       -4.20     10.79 o 
   5  -6   4     1280.90     1216.91     47.60 o 
   6  -6   4        4.17        7.20     19.75 o 
   7  -6   4        1.60       16.60     15.36 o 
   8  -6   4       35.60       20.51     17.38 o 
   9  -6   4      507.28      530.69     49.98 o 
  10  -6   4      574.45      641.33     46.58 o 
  -9  -5   4      184.34      197.21     37.49 o 
  -8  -5   4      112.73       84.72     22.78 o 
  -7  -5   4      317.18      337.46     58.85 o 
  -6  -5   4      309.50      333.44     39.91 o 
  -5  -5   4     2059.78     2050.13     66.41 o 
  -4  -5   4      129.04      138.78     19.95 o 
  -3  -5   4      385.31      361.97     25.32 o 
  -2  -5   4      554.63      548.70     22.35 o 
  -1  -5   4      368.75      359.57     16.41 o 
   0  -5   4      429.95      466.17     18.41 o 
   1  -5   4     4767.22     4733.65     88.68 o 
   2  -5   4     1820.51     1828.85     41.13 o 
   3  -5   4      550.27      493.19     16.64 o 
   4  -5   4       24.53        9.12     11.02 o 
   5  -5   4     1073.71      968.87     40.76 o 
   6  -5   4       29.80       55.53     16.24 o 
   7  -5   4       50.84       83.56     29.83 o 
   8  -5   4      864.11      855.94     45.02 o 
   9  -5   4        9.86      -11.79     15.93 o 
  10  -5   4        8.56       -2.82     19.38 o 
  -9  -4   4      603.13      621.20     54.82 o 
  -8  -4   4       28.57        7.98     16.93 o 
  -7  -4   4      896.42      918.74     45.89 o 
  -6  -4   4      168.94      176.64     23.37 o 
  -5  -4   4      671.58      556.53     32.49 o 
  -4  -4   4       16.10       13.50     11.36 o 
  -3  -4   4      225.29      227.79     20.18 o 
  -2  -4   4     5626.43     6023.19    107.31 o 
  -1  -4   4     7048.69     7241.10    139.09 o 
   0  -4   4     1913.97     1843.33     43.42 o 
   1  -4   4     1308.09     1237.77     30.17 o 
   2  -4   4      692.14      640.36     19.16 o 
   3  -4   4      324.85      358.40     22.51 o 
   4  -4   4      654.08      627.71     29.64 o 
   5  -4   4       51.18       50.17     15.72 o 
   6  -4   4     6163.68     5927.20    145.52 o 
   7  -4   4        6.95       10.46     13.65 o 
   8  -4   4      249.02      219.03     25.36 o 
   9  -4   4        8.27       28.74     16.64 o 
  10  -4   4       47.69       37.67     20.50 o 
 -10  -3   4       20.57       30.63     22.80 o 
  -9  -3   4      488.65      505.11     40.76 o 
  -8  -3   4      435.23      397.26     33.50 o 
  -7  -3   4      372.04      332.44     29.63 o 
  -6  -3   4       19.99        4.59     12.25 o 
  -5  -3   4      239.00      290.34     24.22 o 
  -4  -3   4      791.16      747.82     32.48 o 
  -3  -3   4       53.12       46.70      8.75 o 
  -2  -3   4    10596.69    10377.94    357.61 o 
  -1  -3   4      256.34      225.82     11.27 o 
   0  -3   4     3308.88     3130.96     61.81 o 
   1  -3   4       11.37       -1.57      4.86 o 
   2  -3   4     1739.92     1661.56     34.99 o 
   3  -3   4       84.54       81.45     11.93 o 
   4  -3   4     5765.66     5679.13    129.12 o 
   5  -3   4      846.52      854.28     35.03 o 
   6  -3   4     2242.10     2009.18     61.83 o 
   7  -3   4      827.72      810.62     38.19 o 
   8  -3   4        7.65       -3.22     13.65 o 
   9  -3   4      474.16      438.31     34.19 o 
  10  -3   4       83.74       67.04     21.07 o 
  11  -3   4      259.62      247.10     48.77 o 
 -10  -2   4       23.08       27.08     23.78 o 
  -9  -2   4      320.95      305.38     33.32 o 
  -8  -2   4       42.05       27.36     17.56 o 
  -7  -2   4      517.81      554.12     34.19 o 
  -6  -2   4      899.65      938.24     76.18 o 
  -5  -2   4       41.93       48.74     17.33 o 
  -4  -2   4     5950.34     5792.64    103.98 o 
  -3  -2   4      592.91      584.19     18.00 o 
  -2  -2   4      351.58      347.88     13.28 o 
  -1  -2   4     1744.97     1893.24     42.11 o 
   0  -2   4      917.82      795.61     20.83 o 
   1  -2   4       44.47       35.52      5.67 o 
   2  -2   4    10871.13    11165.21    223.75 o 
   3  -2   4     5665.30     5351.07    118.57 o 
   4  -2   4     2996.30     2883.12     72.68 o 
   5  -2   4      217.24      185.03     17.95 o 
   6  -2   4       14.84       -2.83      9.87 o 
   7  -2   4      275.29      221.25     34.67 o 
   8  -2   4      210.87      208.43     24.22 o 
   9  -2   4      519.29      486.76     45.95 o 
  10  -2   4        9.32        2.82     16.53 o 
  11  -2   4       75.09       93.89     24.49 o 
 -10  -1   4        0.82       22.82     32.65 o 
  -9  -1   4        3.56      -14.11     17.10 o 
  -8  -1   4      850.05      949.64     52.40 o 
  -7  -1   4     1889.47     1889.92     63.82 o 
  -6  -1   4     1800.46     1662.78     55.26 o 
  -5  -1   4     1666.84     1690.68     41.07 o 
  -4  -1   4      554.29      534.26     18.94 o 
  -3  -1   4      992.31     1151.92     27.96 o 
  -2  -1   4     3432.89     3571.31     65.32 o 
  -1  -1   4     1642.83     1580.07     32.82 o 
   0  -1   4     1349.07     1287.17     33.89 o 
   1  -1   4    26324.88    27475.06    438.59 o 
   2  -1   4       88.31       74.25      6.02 o 
   3  -1   4       10.30        4.48      5.05 o 
   4  -1   4      108.18      117.10      6.86 o 
   5  -1   4     3390.04     3460.16     65.37 o 
   6  -1   4        5.03       -0.62      8.82 o 
   7  -1   4     1787.87     1709.16     79.41 o 
   8  -1   4     1407.18     1357.44     51.27 o 
   9  -1   4        3.35      -12.50     12.50 o 
  10  -1   4       46.92       16.11     16.75 o 
  11  -1   4      175.63      188.65     41.12 o 
 -10   0   4      186.98      223.64     30.77 o 
  -9   0   4      476.20      532.65     38.48 o 
  -8   0   4      527.63      571.99     36.20 o 
  -7   0   4      142.62      142.14     20.80 o 
  -6   0   4      581.03      614.19     24.13 o 
  -5   0   4        6.32        2.60      7.43 o 
  -4   0   4       40.01       28.58      7.55 o 
  -3   0   4     9965.41     9939.07    167.20 o 
  -2   0   4     1364.74     1456.88     31.43 o 
  -1   0   4     8793.77     9064.43    228.46 o 
   0   0   4      799.47      933.62     21.25 o 
   1   0   4     1493.53     1622.80     32.09 o 
   2   0   4     5641.90     5966.76    100.96 o 
   3   0   4     1680.71     1586.09     32.65 o 
   4   0   4     2608.79     2739.89     69.85 o 
   5   0   4     3966.51     4364.15     80.59 o 
   6   0   4     2369.91     2341.73     59.34 o 
   7   0   4     1143.83     1135.65     69.33 o 
   8   0   4      103.06      141.08     27.41 o 
   9   0   4       31.30       -4.03     18.54 o 
  10   0   4      159.94      238.75     32.65 o 
  11   0   4      118.16       75.78     29.83 o 
 -10   1   4       22.67      -24.99     24.99 o 
  -9   1   4      319.84      331.96     31.63 o 
  -8   1   4      265.46      297.57     27.92 o 
  -7   1   4      442.90      452.41     23.54 o 
  -6   1   4      660.96      639.09     24.92 o 
  -5   1   4     1096.23     1067.50     30.56 o 
  -4   1   4      292.93      273.48     14.68 o 
  -3   1   4     3754.27     3453.66     64.99 o 
  -2   1   4      929.20      895.10     24.08 o 
  -1   1   4      425.73      462.80     14.62 o 
   0   1   4      481.11      584.24     15.33 o 
   1   1   4     6452.74     6715.94    121.12 o 
   2   1   4     5325.21     5397.74     91.84 o 
   3   1   4      651.33      696.04     20.83 o 
   4   1   4     7703.59     8021.77    170.89 o 
   5   1   4       21.74       20.36      6.82 o 
   6   1   4        1.12       10.92      7.47 o 
   7   1   4      392.29      424.26     19.77 o 
   8   1   4      638.03      624.54     54.01 o 
   9   1   4      116.31      109.17     19.28 o 
  10   1   4      323.79      274.10     45.15 o 
  11   1   4      163.34      203.16     42.73 o 
 -10   2   4       93.01      158.01     40.31 o 
  -9   2   4       18.32      -16.24     16.24 o 
  -8   2   4        0.36        7.79     12.10 o 
  -7   2   4     3435.69     3367.24     73.69 o 
  -6   2   4     1675.45     1657.50     43.12 o 
  -5   2   4     1037.85     1018.14     30.06 o 
  -4   2   4      722.35      632.39     21.52 o 
  -3   2   4      227.98      297.27     13.40 o 
  -2   2   4      417.87      353.85     12.68 o 
  -1   2   4      397.03      378.46     11.54 o 
   0   2   4    17808.04    18045.53    501.44 o 
   1   2   4     1811.86     2035.89     47.16 o 
   2   2   4     6587.01     6864.61    115.26 o 
   3   2   4        2.10        6.99      4.65 o 
   4   2   4      679.58      723.06     20.79 o 
   5   2   4      550.56      704.97     21.98 o 
   6   2   4      428.51      353.25     17.14 o 
   7   2   4      977.27      981.82     30.11 o 
   8   2   4     2828.19     2606.23     59.61 o 
   9   2   4      758.36      783.30    117.30 o 
  10   2   4      333.68      332.15     46.76 o 
  11   2   4       27.75       42.73     31.44 o 
  -9   3   4      125.35      216.86     39.50 o 
  -8   3   4       50.53       60.98     14.41 o 
  -7   3   4       27.60       50.90     12.08 o 
  -6   3   4     1126.94     1137.78     38.70 o 
  -5   3   4      188.73      207.71     15.11 o 
  -4   3   4      894.03      895.63     26.36 o 
  -3   3   4       27.29       32.46      7.10 o 
  -2   3   4     8401.64     8213.90    151.19 o 
  -1   3   4      984.68      979.50     28.51 o 
   0   3   4     1025.81      968.22     41.12 o 
   1   3   4     4250.33     4308.82     74.64 o 
   2   3   4      414.42      446.07     16.85 o 
   3   3   4      541.95      615.43     18.07 o 
   4   3   4     4956.85     5102.94     91.51 o 
   5   3   4     3478.95     3284.30     64.48 o 
   6   3   4     1257.49     1316.66     34.64 o 
   7   3   4     1545.84     1559.80     44.05 o 
   8   3   4      166.05      123.21     19.16 o 
   9   3   4        2.71        4.94     14.91 o 
  10   3   4       90.84       43.53     29.83 o 
  11   3   4      371.16      511.12     60.46 o 
 -10   4   4      197.13      231.37     41.92 o 
  -9   4   4        7.06        5.62     17.42 o 
  -8   4   4      815.60      897.17     35.09 o 
  -7   4   4        0.80       -2.02     13.31 o 
  -6   4   4      288.61      285.82     23.98 o 
  -5   4   4       47.69       61.23     14.22 o 
  -4   4   4     1205.82     1156.03     31.16 o 
  -3   4   4     2510.49     2479.79     51.32 o 
  -2   4   4     2163.46     2170.92     44.25 o 
  -1   4   4     3306.58     3198.21     59.09 o 
   0   4   4      277.69      320.16     10.54 o 
   1   4   4     8640.62     9150.78    151.97 o 
   2   4   4     1486.41     1551.72     32.94 o 
   3   4   4    11568.40    11639.55    193.11 o 
   4   4   4     1534.93     1643.41     37.29 o 
   5   4   4     2510.10     2384.93     51.08 o 
   6   4   4       44.50       56.69      9.69 o 
   7   4   4        1.31        8.17      9.09 o 
   8   4   4       69.65       54.85     16.27 o 
   9   4   4      574.42      566.42     36.03 o 
  10   4   4       56.75       44.34     29.02 o 
  11   4   4       10.15       21.77     30.63 o 
  -9   5   4       98.84       57.61     20.31 o 
  -8   5   4       26.83       18.60     17.05 o 
  -7   5   4        3.95        2.06     10.85 o 
  -6   5   4        9.85       18.52     10.02 o 
  -5   5   4     1894.37     1847.09     45.38 o 
  -4   5   4      399.93      378.79     18.20 o 
  -3   5   4      770.64      781.06     23.71 o 
  -2   5   4     1975.61     2053.41     57.97 o 
  -1   5   4      328.48      405.09     15.30 o 
   0   5   4       56.83       70.59     12.63 o 
   1   5   4     3334.52     3144.94     59.23 o 
   2   5   4       17.14       10.67      8.32 o 
   3   5   4     6099.49     6194.44    109.26 o 
   4   5   4       10.25       11.81      6.70 o 
   5   5   4        0.80        2.94      6.88 o 
   6   5   4        5.93        8.39      8.47 o 
   7   5   4     1870.44     1742.54     58.15 o 
   8   5   4      265.02      310.03     41.12 o 
   9   5   4      894.25      870.58     44.29 o 
  10   5   4      191.70      216.11     28.18 o 
  11   5   4        0.85       -1.61     27.41 o 
  -9   6   4        3.15      -16.12     28.22 o 
  -8   6   4      136.57       92.81     34.67 o 
  -7   6   4      908.03      954.26     43.72 o 
  -6   6   4      108.22       78.28     13.51 o 
  -5   6   4     1840.50     1890.42     47.30 o 
  -4   6   4        0.37        7.57      8.12 o 
  -3   6   4      162.90      166.62     12.78 o 
  -2   6   4      610.04      602.02     20.48 o 
  -1   6   4    13201.06    13350.17    266.55 o 
   0   6   4    12742.85    13479.58    224.46 o 
   1   6   4      771.69      675.39     31.40 o 
   2   6   4     2604.79     2528.58     51.80 o 
   3   6   4      411.66      455.87     17.85 o 
   4   6   4      641.99      633.02     21.52 o 
   5   6   4      156.95      173.80     13.41 o 
   6   6   4     2442.86     2331.26     94.32 o 
   7   6   4       12.59       27.44     14.53 o 
   8   6   4      881.03      805.58     41.00 o 
   9   6   4      126.98      132.39     23.76 o 
  10   6   4       14.92       24.99     19.38 o 
  -9   7   4      130.76      172.52     44.34 o 
  -8   7   4      196.73      174.94     41.92 o 
  -7   7   4      134.14      143.67     22.25 o 
  -6   7   4      131.04      115.43     20.56 o 
  -5   7   4       20.07       23.87     15.89 o 
  -4   7   4       91.16      115.45     13.18 o 
  -3   7   4     1811.99     1736.98     52.33 o 
  -2   7   4      913.07      950.44     28.74 o 
  -1   7   4      494.33      478.08     19.89 o 
   0   7   4       66.49       58.64      9.25 o 
   1   7   4       85.64       81.84     10.03 o 
   2   7   4      187.38      189.08     13.40 o 
   3   7   4      121.81      112.80     11.44 o 
   4   7   4     4443.43     4299.84     88.62 o 
   5   7   4       29.02       40.94     12.82 o 
   6   7   4      762.88      757.07     36.48 o 
   7   7   4      111.50      120.36     20.75 o 
   8   7   4      305.57      228.86     64.49 o 
   9   7   4       75.52       62.29     31.44 o 
  10   7   4      539.77      473.02     40.16 o 
  -8   8   4       48.12       58.04     34.67 o 
  -7   8   4        3.07       25.80     29.02 o 
  -6   8   4      214.06      253.14     45.95 o 
  -5   8   4     1138.22     1118.43     36.06 o 
  -4   8   4     1533.18     1565.33     42.61 o 
  -3   8   4      236.05      263.61     17.83 o 
  -2   8   4      441.86      422.52     20.77 o 
  -1   8   4      245.08      321.64     23.56 o 
   0   8   4       55.35       50.57     10.69 o 
   1   8   4      749.63      749.67     26.78 o 
   2   8   4     2207.37     2178.35     50.31 o 
   3   8   4      831.35      790.00     34.19 o 
   4   8   4       10.67       15.61      9.32 o 
   5   8   4       13.08        6.05     12.20 o 
   6   8   4      707.86      629.85     71.75 o 
   7   8   4      486.87      417.43     42.32 o 
   8   8   4      230.12      154.78     29.83 o 
   9   8   4      756.37      782.52     47.54 o 
  10   8   4       85.48      117.06     32.65 o 
  -8   9   4       28.61       18.54     31.44 o 
  -7   9   4       20.07      -22.57     22.57 o 
  -6   9   4      285.93      345.85     50.79 o 
  -5   9   4      197.35      216.86     39.50 o 
  -4   9   4      731.76      759.14     30.24 o 
  -3   9   4      226.51      177.21     16.89 o 
  -2   9   4      319.71      326.31     21.62 o 
  -1   9   4      496.44      520.99     23.76 o 
   0   9   4      416.74      431.37     22.02 o 
   1   9   4     1449.78     1431.81     69.36 o 
   2   9   4       36.94       18.81     10.35 o 
   3   9   4      373.97      403.42     37.32 o 
   4   9   4        0.88        8.26     12.82 o 
   5   9   4      180.63      157.46     21.64 o 
   6   9   4       31.66       38.37     16.99 o 
   7   9   4     1448.52     1463.79     66.11 o 
   8   9   4       84.24      133.82     32.65 o 
   9   9   4      256.47      259.83     33.62 o 
  -7  10   4       86.79      103.19     40.31 o 
  -6  10   4      198.44      185.42     41.92 o 
  -5  10   4       43.26       10.48     26.60 o 
  -4  10   4        0.17        2.42     24.19 o 
  -3  10   4      490.39      611.88     41.12 o 
  -2  10   4      113.23      111.92     15.76 o 
  -1  10   4      317.34      384.49     22.60 o 
   0  10   4      196.73      198.45     17.92 o 
   1  10   4      990.66      984.71     33.71 o 
   2  10   4       29.36       19.50     11.58 o 
   3  10   4      433.94      401.58     28.66 o 
   4  10   4       72.11       85.46     24.19 o 
   5  10   4     1650.32     1699.95     61.75 o 
   6  10   4     1288.12     1257.68     53.85 o 
   7  10   4       10.73       11.19     18.14 o 
   8  10   4      209.54      251.40     32.17 o 
   9  10   4      181.38      138.68     28.43 o 
  -6  11   4       22.72       15.32     32.25 o 
  -5  11   4      111.23       85.46     36.28 o 
  -4  11   4       48.38       74.17     32.25 o 
  -3  11   4      825.67      900.50     70.14 o 
  -2  11   4       47.43       93.48     23.38 o 
  -1  11   4       90.32       91.78     19.51 o 
   0  11   4       11.15       13.03     12.69 o 
   1  11   4      238.29      235.86     20.04 o 
   2  11   4       41.96       48.63     13.11 o 
   3  11   4      353.19      387.33     62.48 o 
   4  11   4      955.20      925.04     91.10 o 
   5  11   4       48.82       45.62     19.04 o 
   6  11   4        2.28        5.26     16.75 o 
   7  11   4       81.57       85.33     47.16 o 
   8  11   4       98.68       83.08     23.35 o 
  -5  12   4      217.37      264.43     52.40 o 
  -4  12   4      163.98      154.79     41.92 o 
  -3  12   4       68.57       87.07     33.86 o 
  -2  12   4       58.50       94.52     22.47 o 
  -1  12   4        0.54        7.95     16.81 o 
   0  12   4      567.40      586.51     38.45 o 
   1  12   4      448.40      567.53     87.07 o 
   2  12   4      979.73     1026.38     47.79 o 
   3  12   4        1.24       -2.78     15.11 o 
   4  12   4        8.90      -15.67     15.67 o 
   5  12   4      100.78       90.91     22.61 o 
   6  12   4       30.20       17.57     22.17 o 
   7  12   4       39.35       35.33     22.51 o 
  -4  13   4      205.90      224.12     48.37 o 
  -3  13   4        3.10       16.12     30.63 o 
  -2  13   4      116.70       96.74     37.08 o 
  -1  13   4       51.05       31.72     19.09 o 
   0  13   4      424.93      471.06     37.31 o 
   1  13   4       19.27        8.87     27.41 o 
   2  13   4        7.28      -17.74     24.99 o 
   3  13   4       29.16       37.89     30.63 o 
   4  13   4        3.26      -17.32     17.32 o 
   5  13   4        2.46        4.46     19.36 o 
   6  13   4      145.90      159.86     30.40 o 
  -2  14   4      281.33      375.68     57.24 o 
  -1  14   4      114.32      153.98     41.12 o 
   0  14   4       13.35        0.81     28.22 o 
   1  14   4        7.45        8.87     29.83 o 
   2  14   4        1.64       -5.64     27.41 o 
   3  14   4      237.87      341.01     51.60 o 
   4  14   4       47.60       68.53     37.08 o 
  -2 -12   5       55.67        0.81     31.44 o 
  -1 -12   5       61.18       -2.42     30.63 o 
   0 -12   5      261.07      197.51     45.95 o 
   1 -12   5      385.89      399.06     61.27 o 
   2 -12   5        1.21      -17.74     28.22 o 
   3 -12   5      122.00      189.45     49.98 o 
  -4 -11   5        0.95       13.34     20.23 o 
  -3 -11   5      222.40      231.41     31.63 o 
  -2 -11   5      154.61      121.23     26.71 o 
  -1 -11   5      609.28      818.27     74.17 o 
   0 -11   5      107.93      197.51     46.76 o 
   1 -11   5       35.96       20.96     31.44 o 
   2 -11   5       32.69      -13.71     24.19 o 
   3 -11   5       22.10       58.07     34.67 o 
   4 -11   5       33.26       12.79     19.75 o 
   5 -11   5      630.00      675.59     47.63 o 
  -5 -10   5      154.31      165.10     29.83 o 
  -4 -10   5        0.39       17.07     20.23 o 
  -3 -10   5      476.55      504.82     57.24 o 
  -2 -10   5      240.75      277.12     43.53 o 
  -1 -10   5      107.57      119.06     35.07 o 
   0 -10   5       39.77       70.14     34.67 o 
   1 -10   5       21.07       28.22     25.80 o 
   2 -10   5       38.13       41.35     23.78 o 
   3 -10   5      242.84      197.91     42.32 o 
   4 -10   5      428.67      478.14     38.80 o 
   5 -10   5        0.76       -2.82     17.67 o 
   6 -10   5        8.96        7.23     19.66 o 
  -6  -9   5       24.60       17.59     20.66 o 
  -5  -9   5      290.15      314.00     34.78 o 
  -4  -9   5      705.88      717.98     45.82 o 
  -3  -9   5        3.88       -4.94     16.24 o 
  -2  -9   5      445.68      460.16     34.85 o 
  -1  -9   5        2.40      -11.96     13.75 o 
   0  -9   5      133.85      174.84     22.63 o 
   1  -9   5      190.51      222.66     52.00 o 
   2  -9   5     1016.86     1054.64     47.24 o 
   3  -9   5       31.79        6.88     16.06 o 
   4  -9   5      754.84      774.06     45.10 o 
   5  -9   5      214.57      165.99     27.20 o 
   6  -9   5       82.06       73.46     37.08 o 
   7  -9   5       20.37        6.45     18.81 o 
  -7  -8   5       36.96       71.58     25.39 o 
  -6  -8   5      836.50      864.25     50.73 o 
  -5  -8   5       28.76       20.97     19.09 o 
  -4  -8   5      156.71      110.61     22.96 o 
  -3  -8   5        1.17       -7.94     15.30 o 
  -2  -8   5      471.19      452.26     32.48 o 
  -1  -8   5     1069.76     1069.34     45.91 o 
   0  -8   5     1496.86     1477.69     53.43 o 
   1  -8   5     2782.08     2753.70     63.34 o 
   2  -8   5      460.67      440.84     71.75 o 
   3  -8   5       26.90       57.20     17.90 o 
   4  -8   5      285.49      327.52     29.89 o 
   5  -8   5      759.29      776.35     44.15 o 
   6  -8   5      108.29       85.90     22.51 o 
   7  -8   5      411.87      332.13     35.07 o 
   8  -8   5       43.18       14.14     20.15 o 
  -8  -7   5       89.77      113.95     27.86 o 
  -7  -7   5       83.60       59.58     22.51 o 
  -6  -7   5       15.47       -5.10     22.57 o 
  -5  -7   5       11.91       13.13     17.07 o 
  -4  -7   5      140.47      193.43     25.06 o 
  -3  -7   5      609.97      587.81     36.61 o 
  -2  -7   5      779.90      769.36     39.02 o 
  -1  -7   5     1103.18     1132.04     45.66 o 
   0  -7   5      770.14      768.79     27.30 o 
   1  -7   5      143.78      182.62     15.44 o 
   2  -7   5      180.00      187.20     21.88 o 
   3  -7   5     1307.20     1305.28    103.59 o 
   4  -7   5      122.45      113.10     19.38 o 
   5  -7   5     1361.16     1334.65     77.39 o 
   6  -7   5       67.77       63.72     19.61 o 
   7  -7   5      273.11      219.35     27.34 o 
   8  -7   5        8.03       14.03     17.33 o 
   9  -7   5      237.26      191.72     30.20 o 
  -8  -6   5       16.30      -17.90     17.90 o 
  -7  -6   5        0.81        9.70     17.32 o 
  -6  -6   5       16.72       -2.16     16.75 o 
  -5  -6   5     1190.09     1049.04     52.80 o 
  -4  -6   5      320.84      316.94     28.22 o 
  -3  -6   5     3868.92     3533.67    109.64 o 
  -2  -6   5       13.73       -1.73     11.23 o 
  -1  -6   5      175.68      169.61     17.94 o 
   0  -6   5        4.74       13.89      8.76 o 
   1  -6   5     1530.75     1515.44     39.27 o 
   2  -6   5      525.45      505.29     20.92 o 
   3  -6   5     3287.51     2984.27     82.77 o 
   4  -6   5      275.86      268.04     43.53 o 
   5  -6   5      220.71      207.15     23.65 o 
   6  -6   5       77.18       57.25     16.75 o 
   7  -6   5      132.92      105.21     20.43 o 
   8  -6   5      172.01      179.48     29.02 o 
   9  -6   5       92.25       79.03     23.35 o 
  -9  -5   5       36.45       23.78     22.80 o 
  -8  -5   5       81.65      148.52     35.47 o 
  -7  -5   5      428.48      391.96     35.33 o 
  -6  -5   5       62.74       47.05     17.38 o 
  -5  -5   5      973.59     1004.78     45.30 o 
  -4  -5   5      671.02      662.39     35.33 o 
  -3  -5   5      814.54      730.84     35.54 o 
  -2  -5   5      339.48      309.24     23.29 o 
  -1  -5   5     1615.05     1559.00     38.60 o 
   0  -5   5      951.21      909.57     27.50 o 
   1  -5   5     3199.11     3116.65     63.90 o 
   2  -5   5     2293.55     2270.46     49.58 o 
   3  -5   5       16.56        6.45     16.12 o 
   4  -5   5      103.74      104.47     33.05 o 
   5  -5   5      624.23      530.72     45.55 o 
   6  -5   5      623.99      564.21     45.95 o 
   7  -5   5      868.29      855.07     42.18 o 
   8  -5   5     1074.91     1006.18     52.00 o 
   9  -5   5        2.94       27.21     19.04 o 
  10  -5   5       41.87       22.54     19.85 o 
  -9  -4   5      111.89      157.18     29.83 o 
  -8  -4   5      108.03       99.92     51.60 o 
  -7  -4   5     1025.04     1119.54     80.62 o 
  -6  -4   5      428.39      453.47     44.34 o 
  -5  -4   5       92.98       93.34     18.52 o 
  -4  -4   5       51.04       50.39     13.68 o 
  -3  -4   5     1372.18     1369.40     47.84 o 
  -2  -4   5     1066.26     1055.14     28.40 o 
  -1  -4   5      195.88      188.63     13.30 o 
   0  -4   5     7536.42     7513.79    131.85 o 
   1  -4   5        0.76       -1.49      8.14 o 
   2  -4   5      315.65      338.03     14.65 o 
   3  -4   5      145.67      165.69     22.89 o 
   4  -4   5     2043.37     1920.70     58.43 o 
   5  -4   5     1302.61     1203.10     44.72 o 
   6  -4   5     2549.87     2487.93     74.38 o 
   7  -4   5     5643.45     5385.99    149.55 o 
   8  -4   5       89.71       52.14     17.32 o 
   9  -4   5       41.21       12.95     16.50 o 
  10  -4   5       28.64       21.28     19.93 o 
  -9  -3   5      513.32      513.77     50.79 o 
  -8  -3   5      319.37      365.10     34.08 o 
  -7  -3   5       91.39      115.21     29.83 o 
  -6  -3   5        9.17        6.88     19.35 o 
  -5  -3   5      336.40      354.52     30.23 o 
  -4  -3   5     2184.46     1920.54     59.25 o 
  -3  -3   5      436.86      450.12     17.61 o 
  -2  -3   5      298.89      224.87     18.52 o 
  -1  -3   5      168.30      199.20     12.75 o 
   0  -3   5      530.74      550.34     18.49 o 
   1  -3   5     1974.51     2113.64     44.37 o 
   2  -3   5     1183.26     1053.51     26.37 o 
   3  -3   5     1503.22     1385.02     44.18 o 
   4  -3   5     1632.33     1634.23     50.73 o 
   5  -3   5      718.34      636.83     30.20 o 
   6  -3   5      224.77      247.56     23.04 o 
   7  -3   5        1.49       -0.53     12.50 o 
   8  -3   5       12.06       -4.21     12.50 o 
   9  -3   5      811.90      741.57     57.24 o 
  10  -3   5      206.37      169.60     27.61 o 
  11  -3   5      398.65      381.78     89.89 o 
  -9  -2   5        2.08       -0.74     18.36 o 
  -8  -2   5       57.66       48.37     28.22 o 
  -7  -2   5        1.14      -11.94     13.39 o 
  -6  -2   5     1474.74     1511.86     66.11 o 
  -5  -2   5      369.75      348.58     25.90 o 
  -4  -2   5     3066.20     3015.87     61.01 o 
  -3  -2   5       14.64        4.87      6.18 o 
  -2  -2   5      609.65      632.85     19.57 o 
  -1  -2   5      228.20      208.98     24.55 o 
   0  -2   5      618.11      652.26     19.31 o 
   1  -2   5     9990.76    10149.65    169.82 o 
   2  -2   5      206.44      222.50     10.73 o 
   3  -2   5    13667.74    13756.33    305.85 o 
   4  -2   5        1.72       -7.35      7.35 o 
   5  -2   5        0.32        5.94      9.29 o 
   6  -2   5        2.99        4.84     10.53 o 
   7  -2   5     2114.21     2002.52     64.13 o 
   8  -2   5      186.06      194.45     26.60 o 
   9  -2   5      143.86      157.63     23.65 o 
  10  -2   5      132.35      166.56     26.22 o 
  11  -2   5        0.34        4.18     19.09 o 
 -10  -1   5        8.99       -3.44     20.09 o 
  -9  -1   5        0.30       28.61     19.85 o 
  -8  -1   5      522.57      547.76     37.91 o 
  -7  -1   5       58.62       61.46     17.90 o 
  -6  -1   5      604.28      550.58     32.36 o 
  -5  -1   5      177.23      153.69     13.36 o 
  -4  -1   5       57.27       34.93      8.31 o 
  -3  -1   5        8.12       24.50      7.87 o 
  -2  -1   5     1301.29     1408.69     38.45 o 
  -1  -1   5     8004.43     7994.78    139.07 o 
   0  -1   5      524.93      592.16     17.61 o 
   1  -1   5     7862.34     7460.24    126.41 o 
   2  -1   5     2489.41     2950.43     66.84 o 
   3  -1   5      152.26      204.69     10.24 o 
   4  -1   5     1074.51     1154.11     40.20 o 
   5  -1   5     3893.18     3835.17    125.56 o 
   6  -1   5     1326.92     1230.18     44.18 o 
   7  -1   5     1612.40     1551.75     56.84 o 
   8  -1   5      933.21      962.52     43.04 o 
   9  -1   5      406.29      397.86     31.91 o 
  10  -1   5       47.55       58.61     19.28 o 
  11  -1   5        5.66       -7.26     16.75 o 
 -10   0   5      255.28      296.91     35.54 o 
  -9   0   5      448.51      449.86     52.80 o 
  -8   0   5       37.41       35.07     17.67 o 
  -7   0   5      513.03      422.86     38.29 o 
  -6   0   5      559.60      541.86     26.96 o 
  -5   0   5      142.12      160.67     13.87 o 
  -4   0   5       25.34       21.83      8.76 o 
  -3   0   5     2598.81     2181.22     45.83 o 
  -2   0   5     1000.35     1018.13     25.54 o 
  -1   0   5     5720.16     5567.80    131.76 o 
   0   0   5      297.94      273.74     11.47 o 
   1   0   5     1404.89     1413.05     30.08 o 
   2   0   5      683.99      597.75     22.70 o 
   3   0   5     2701.96     2887.96     54.58 o 
   4   0   5     2504.96     2405.33     69.66 o 
   5   0   5      250.66      275.80     13.69 o 
   6   0   5     1100.38     1097.65     29.42 o 
   7   0   5       70.15      101.82     17.32 o 
   8   0   5      261.14      269.54     25.00 o 
   9   0   5       95.50       77.94     19.66 o 
  10   0   5      876.94      919.12     46.96 o 
  11   0   5       94.39      112.06     35.47 o 
 -10   1   5       29.65        1.87     20.88 o 
  -9   1   5      466.51      540.37     50.79 o 
  -8   1   5      216.03      166.20     23.92 o 
  -7   1   5      173.41      151.28     32.65 o 
  -6   1   5       16.45       13.35     10.94 o 
  -5   1   5     2922.88     2877.75     61.67 o 
  -4   1   5      876.62      875.63     26.14 o 
  -3   1   5     5799.71     5928.20    105.31 o 
  -2   1   5     5140.21     5358.87     94.29 o 
  -1   1   5       25.49       52.34      6.28 o 
   0   1   5     3462.45     3361.33     60.63 o 
   1   1   5      889.99      965.63     22.27 o 
   2   1   5     9206.25     9282.73    154.06 o 
   3   1   5     2189.21     2503.13     48.66 o 
   4   1   5     1522.89     1330.05     45.64 o 
   5   1   5      345.89      339.78     15.65 o 
   6   1   5       65.07       63.51      9.83 o 
   7   1   5      955.33      890.73     28.32 o 
   8   1   5      556.93      645.96     34.06 o 
   9   1   5      360.24      391.70     30.07 o 
  10   1   5      586.70      669.94     54.01 o 
  11   1   5      152.47      187.03     42.73 o 
 -10   2   5       52.11       74.17     34.67 o 
  -9   2   5      163.97      177.84     27.07 o 
  -8   2   5      824.26      869.52     42.74 o 
  -7   2   5       31.10       51.17     15.48 o 
  -6   2   5     3223.86     3170.07     79.28 o 
  -5   2   5       76.71       65.93     11.36 o 
  -4   2   5     3020.29     3017.19     61.66 o 
  -3   2   5      621.87      697.13     32.54 o 
  -2   2   5     2271.18     2181.04     72.09 o 
  -1   2   5      410.95      372.54     12.94 o 
   0   2   5     4271.28     4369.80     76.01 o 
   1   2   5       47.67       22.58      4.67 o 
   2   2   5     2057.58     2127.96     41.50 o 
   3   2   5      235.43      225.44     11.28 o 
   4   2   5      240.89      286.77     13.65 o 
   5   2   5     3876.85     4307.35     81.43 o 
   6   2   5      969.45      979.89     29.17 o 
   7   2   5     1226.56     1225.03     34.91 o 
   8   2   5      378.96      378.11     20.79 o 
   9   2   5      646.66      650.38     35.58 o 
  10   2   5      690.23      540.95     58.04 o 
  11   2   5       38.30       45.15     31.44 o 
  -9   3   5       43.13       25.86     19.04 o 
  -8   3   5      748.27      794.76     33.71 o 
  -7   3   5      438.86      468.32     25.22 o 
  -6   3   5     1704.72     1782.28     46.64 o 
  -5   3   5      223.75      223.05     20.77 o 
  -4   3   5      391.68      385.38     23.57 o 
  -3   3   5        5.58       14.75      6.35 o 
  -2   3   5     4123.76     4039.91     93.52 o 
  -1   3   5     2787.06     2710.16     50.71 o 
   0   3   5     6882.35     7303.92    153.34 o 
   1   3   5      300.38      297.58     17.08 o 
   2   3   5       82.25       81.78      7.04 o 
   3   3   5     1627.60     1541.56     33.93 o 
   4   3   5     2562.79     2732.57     54.74 o 
   5   3   5     3394.50     3266.38     65.30 o 
   6   3   5      338.68      404.71     19.18 o 
   7   3   5     1188.91     1171.36     34.29 o 
   8   3   5       11.98       10.73     10.69 o 
   9   3   5      199.79      174.13     35.47 o 
  10   3   5      272.71      261.20     44.34 o 
  11   3   5      639.76      696.54     69.33 o 
  -9   4   5       30.36       48.37     28.22 o 
  -8   4   5       49.95       63.39     20.23 o 
  -7   4   5      706.12      702.70     49.53 o 
  -6   4   5       65.01       52.15     12.08 o 
  -5   4   5      672.53      702.77     27.50 o 
  -4   4   5     1128.45     1087.73     31.69 o 
  -3   4   5     5288.13     5298.98    122.23 o 
  -2   4   5      735.32      670.57     19.43 o 
  -1   4   5      689.30      695.45     33.32 o 
   0   4   5      117.90      161.13     14.51 o 
   1   4   5      169.52      265.31     16.13 o 
   2   4   5      101.16      107.47      7.88 o 
   3   4   5     4561.69     4310.38     78.59 o 
   4   4   5      802.55      758.99     28.61 o 
   5   4   5     1172.19     1078.96     30.19 o 
   6   4   5        5.66       11.57      8.21 o 
   7   4   5      129.11      115.67     13.61 o 
   8   4   5      512.46      478.78     23.88 o 
   9   4   5      579.13      597.13     36.27 o 
  10   4   5      761.39      910.98     67.72 o 
  11   4   5       55.12       31.44     33.05 o 
  -9   5   5      177.66      174.94     41.92 o 
  -8   5   5      312.70      241.96     27.89 o 
  -7   5   5      781.62      764.76     31.47 o 
  -6   5   5       52.06       52.75     13.38 o 
  -5   5   5     2062.34     2071.94     49.99 o 
  -4   5   5      102.91      132.04     17.82 o 
  -3   5   5     1005.33     1031.91     28.24 o 
  -2   5   5      452.69      435.37     23.76 o 
  -1   5   5      245.66      281.88     15.89 o 
   0   5   5      432.92      496.79     14.67 o 
   1   5   5     2143.04     1895.89     42.70 o 
   2   5   5     3979.85     3996.15     73.51 o 
   3   5   5      456.52      380.79     16.47 o 
   4   5   5      221.15      227.96     13.30 o 
   5   5   5       65.12       70.19     10.50 o 
   6   5   5      771.84      736.53     25.63 o 
   7   5   5      322.20      294.61     38.66 o 
   8   5   5     1011.14     1000.15     58.85 o 
   9   5   5       18.09       29.09     35.07 o 
  10   5   5      113.47      128.58     24.22 o 
  11   5   5       12.03      -24.99     24.99 o 
  -9   6   5      190.34      226.54     47.56 o 
  -8   6   5       48.88       63.69     32.25 o 
  -7   6   5     1223.11     1295.60     80.21 o 
  -6   6   5        9.18       48.23     12.73 o 
  -5   6   5      407.97      426.24     21.57 o 
  -4   6   5       54.00       48.08     10.14 o 
  -3   6   5       90.04       80.70     10.40 o 
  -2   6   5     3538.13     3645.10     79.70 o 
  -1   6   5      418.50      422.45     16.58 o 
   0   6   5     8144.23     8204.55    357.44 o 
   1   6   5      628.09      648.96     25.46 o 
   2   6   5     1159.69     1056.90     27.29 o 
   3   6   5        4.37        9.22     10.37 o 
   4   6   5      362.65      354.85     17.16 o 
   5   6   5        0.72       -5.28      7.11 o 
   6   6   5     2499.59     2475.90     71.85 o 
   7   6   5       43.84       26.14     14.12 o 
   8   6   5      136.47      140.85     35.88 o 
   9   6   5       45.82       73.08     21.07 o 
  10   6   5       68.27       70.21     22.38 o 
  11   6   5        7.60       51.60     33.05 o 
  -9   7   5       84.94       58.85     39.50 o 
  -8   7   5      143.06      176.55     41.92 o 
  -7   7   5      115.84      133.83     37.89 o 
  -6   7   5       22.90       16.09     15.27 o 
  -5   7   5        5.86        2.94     10.33 o 
  -4   7   5      357.80      383.59     49.94 o 
  -3   7   5       47.26       29.91      9.34 o 
  -2   7   5     2942.56     2955.84     61.93 o 
  -1   7   5       12.50       21.22      8.11 o 
   0   7   5     1911.85     1922.36     55.02 o 
   1   7   5       25.32       10.59      7.33 o 
   2   7   5     2740.99     2790.70     57.73 o 
   3   7   5      808.76      788.14     25.32 o 
   4   7   5     2323.58     2254.49     51.04 o 
   5   7   5      136.17      131.60     13.12 o 
   6   7   5      780.25      771.20     76.99 o 
   7   7   5       13.30        4.03     13.11 o 
   8   7   5        2.39       -6.88     14.46 o 
   9   7   5      207.78      225.71     28.43 o 
  10   7   5       23.13        9.01     18.94 o 
  -8   8   5       11.64      -14.51     29.02 o 
  -7   8   5       11.95      -18.54     24.99 o 
  -6   8   5      757.47      718.31     64.49 o 
  -5   8   5      221.35      291.28     27.81 o 
  -4   8   5     2649.73     2610.13    133.42 o 
  -3   8   5      647.63      629.87     25.33 o 
  -2   8   5     1200.16     1256.12     36.11 o 
  -1   8   5      299.73      285.12     19.70 o 
   0   8   5      181.59      206.40     14.56 o 
   1   8   5     1094.80     1074.26     30.92 o 
   2   8   5     1258.12     1172.10     32.99 o 
   3   8   5     1230.15     1082.72     32.10 o 
   4   8   5       33.98       34.22     10.02 o 
   5   8   5     1691.89     1695.42     57.51 o 
   6   8   5      291.86      278.28     34.26 o 
   7   8   5       16.99       23.73     15.67 o 
   8   8   5      119.70      137.38     24.43 o 
   9   8   5      447.49      477.43     38.18 o 
  10   8   5       17.44       33.57     21.94 o 
  -8   9   5      213.49      385.35     62.88 o 
  -7   9   5       94.33       83.04     37.08 o 
  -6   9   5      355.66      336.98     52.40 o 
  -5   9   5      188.81      186.23     40.31 o 
  -4   9   5       62.93       51.26     17.64 o 
  -3   9   5      291.77      341.14     28.28 o 
  -2   9   5     2544.51     2529.83     75.71 o 
  -1   9   5     2642.19     2570.33     58.88 o 
   0   9   5      695.54      717.92     35.63 o 
   1   9   5     1743.25     1729.50     86.40 o 
   2   9   5       23.53       38.85     10.71 o 
   3   9   5      368.28      362.59     22.76 o 
   4   9   5        3.80       -2.77     10.53 o 
   5   9   5      632.51      626.31     36.21 o 
   6   9   5       59.08       66.16     17.95 o 
   7   9   5      212.80      250.88     27.29 o 
   8   9   5      245.34      312.66     33.05 o 
   9   9   5       31.96       56.39     22.51 o 
  -7  10   5      119.50      116.90     41.12 o 
  -6  10   5        1.08      -15.32     24.19 o 
  -5  10   5        5.58       44.34     32.25 o 
  -4  10   5        0.19       20.25     17.32 o 
  -3  10   5      489.16      533.48     35.58 o 
  -2  10   5      263.29      258.03     31.04 o 
  -1  10   5     1921.14     1901.88     64.11 o 
   0  10   5       31.06       31.19     19.35 o 
   1  10   5        5.09       10.13     10.27 o 
   2  10   5        2.27        2.43     10.00 o 
   3  10   5      150.71      170.98     17.10 o 
   4  10   5      446.83      521.30     69.33 o 
   5  10   5       79.73       83.62     19.94 o 
   6  10   5     1037.80     1073.29     49.51 o 
   7  10   5       14.37       12.37     18.95 o 
   8  10   5       19.60        9.63     18.79 o 
   9  10   5      109.31       55.63     35.07 o 
  -6  11   5        0.10       20.15     27.41 o 
  -5  11   5      267.76      336.18     54.82 o 
  -4  11   5       85.87      115.28     37.08 o 
  -3  11   5      638.61      660.65     41.18 o 
  -2  11   5       80.75       86.13     20.66 o 
  -1  11   5      206.30      180.75     25.06 o 
   0  11   5        1.16        4.65     14.79 o 
   1  11   5       30.75       13.66     16.18 o 
   2  11   5      528.66      571.36     27.85 o 
   3  11   5      131.85      137.50     20.88 o 
   4  11   5     2182.70     2252.65    167.28 o 
   5  11   5      119.34       75.09     30.63 o 
   6  11   5       16.67        1.70     17.38 o 
   7  11   5        8.48       10.07     17.38 o 
   8  11   5      185.02      168.75     29.83 o 
  -5  12   5       54.86       60.46     33.86 o 
  -4  12   5       87.70      143.50     39.50 o 
  -3  12   5        1.79       18.54     28.22 o 
  -2  12   5       11.89       16.47     17.56 o 
  -1  12   5        0.72        2.24     19.35 o 
   0  12   5      919.30     1004.61     48.72 o 
   1  12   5      166.30      211.74     27.34 o 
   2  12   5     1273.30     1180.25     78.20 o 
   3  12   5       76.09       94.32     32.25 o 
   4  12   5       25.43       34.67     23.38 o 
   5  12   5       16.86       59.04     20.80 o 
   6  12   5        4.10       23.82     18.58 o 
   7  12   5       10.58      -18.58     18.58 o 
  -4  13   5       29.73       31.44     32.25 o 
  -3  13   5        2.73       15.32     31.44 o 
  -2  13   5      458.72      481.29     58.04 o 
  -1  13   5      225.37      311.91     34.19 o 
   0  13   5      661.92      753.80     46.16 o 
   1  13   5      272.42      300.71     32.11 o 
   2  13   5       10.01       -8.87     22.57 o 
   3  13   5       51.24       74.97     36.28 o 
   4  13   5      686.54      806.18     70.94 o 
   5  13   5      879.04      933.56     76.59 o 
   6  13   5       93.03      146.72     41.92 o 
  -2  14   5       26.96      -10.48     30.63 o 
  -1  14   5       30.53       33.05     32.25 o 
   0  14   5        0.27       -8.57     19.93 o 
   1  14   5       58.65      112.87     38.70 o 
   2  14   5        1.74      -28.22     28.22 o 
   3  14   5      252.98      357.94     54.82 o 
   4  14   5       17.00       45.95     35.47 o 
  -3 -11   6      187.94      234.30     33.32 o 
  -2 -11   6       39.96       68.91     23.62 o 
  -1 -11   6      563.58      531.27     64.49 o 
   0 -11   6      102.53      142.69     43.53 o 
   1 -11   6       14.63       20.15     30.63 o 
   2 -11   6        4.10       37.08     32.25 o 
   3 -11   6       14.35       40.46     21.45 o 
   4 -11   6      365.51      403.99     39.68 o 
  -4 -10   6      129.10      129.30     27.93 o 
  -3 -10   6      215.04      211.68     30.53 o 
  -2 -10   6      895.11      853.03     47.52 o 
  -1 -10   6       11.03       -9.40     40.31 o 
   0 -10   6      107.38       74.17     35.47 o 
   1 -10   6        2.04       -6.45     25.80 o 
   2 -10   6      427.41      471.62     60.46 o 
   3 -10   6       14.85       22.57     37.89 o 
   4 -10   6      337.87      355.86     36.15 o 
   5 -10   6       12.15       10.13     28.62 o 
   6 -10   6        7.60      -12.42     19.28 o 
  -5  -9   6       94.36      151.88     41.92 o 
  -4  -9   6      549.53      523.14     48.37 o 
  -3  -9   6        1.50       21.02     22.17 o 
  -2  -9   6       22.89       19.41     18.76 o 
  -1  -9   6        0.15        3.84     15.69 o 
   0  -9   6      285.13      269.58     72.56 o 
   1  -9   6       49.22       58.85     32.25 o 
   2  -9   6     1690.20     1782.91    126.57 o 
   3  -9   6       62.12       49.32     19.16 o 
   4  -9   6      204.01      208.28     39.91 o 
   5  -9   6        9.04        1.88     17.07 o 
   6  -9   6       10.31       14.20     20.18 o 
   7  -9   6      188.30      228.56     56.43 o 
  -6  -8   6      239.16      232.17     31.91 o 
  -5  -8   6      340.82      258.16     32.12 o 
  -4  -8   6       60.58       55.20     21.00 o 
  -3  -8   6      125.28      118.86     22.96 o 
  -2  -8   6      785.66      878.70     45.13 o 
  -1  -8   6     1050.84     1153.02     72.15 o 
   0  -8   6      135.41      143.44     20.52 o 
   1  -8   6       95.35      135.56     21.45 o 
   2  -8   6       14.14       20.40     15.03 o 
   3  -8   6        3.12      -17.11     25.39 o 
   4  -8   6       62.19       63.52     19.36 o 
   5  -8   6      497.18      584.97     40.11 o 
   6  -8   6       80.80       53.92     21.36 o 
   7  -8   6      532.97      498.91     41.03 o 
   8  -8   6        6.09       24.41     20.23 o 
  -7  -7   6      119.99      173.29     29.64 o 
  -6  -7   6       71.15        3.90     28.62 o 
  -5  -7   6      127.08       98.42     23.08 o 
  -4  -7   6      198.41      219.84     43.53 o 
  -3  -7   6     1219.08     1209.83     51.40 o 
  -2  -7   6      688.77      696.62     80.21 o 
  -1  -7   6      931.51      947.68     42.12 o 
   0  -7   6      522.36      480.36     23.13 o 
   1  -7   6     1679.64     1651.19     44.17 o 
   2  -7   6       59.96       56.77     19.75 o 
   3  -7   6      961.64      953.38     43.72 o 
   4  -7   6     1651.39     1574.78     58.95 o 
   5  -7   6     2088.25     1941.49     78.60 o 
   6  -7   6       20.94        0.75     23.38 o 
   7  -7   6       46.13       26.36     17.95 o 
   8  -7   6        3.78      -16.89     17.07 o 
   9  -7   6      109.65      130.96     37.49 o 
  -8  -6   6       22.56       13.30     21.09 o 
  -7  -6   6        6.20       15.13     18.36 o 
  -6  -6   6      574.16      591.77     41.90 o 
  -5  -6   6     1600.65     1479.61     59.57 o 
  -4  -6   6      276.60      186.00     24.75 o 
  -3  -6   6      529.33      546.36     34.46 o 
  -2  -6   6      514.97      520.54     32.12 o 
  -1  -6   6      231.04      210.37     22.46 o 
   0  -6   6       96.42      115.69     13.20 o 
   1  -6   6     2251.33     2267.69     53.10 o 
   2  -6   6     2711.24     2700.51     59.74 o 
   3  -6   6      325.84      290.17     25.93 o 
   4  -6   6      742.77      792.94     39.02 o 
   5  -6   6       62.00       45.63     16.24 o 
   6  -6   6        9.18       22.25     15.67 o 
   7  -6   6        0.66       14.42     15.61 o 
   8  -6   6      753.80      650.73     43.04 o 
   9  -6   6        9.37       -4.81     33.46 o 
  -8  -5   6       34.41       47.83     26.20 o 
  -7  -5   6      352.14      496.74     39.59 o 
  -6  -5   6       98.93       87.20     20.75 o 
  -5  -5   6      954.84      923.91    116.49 o 
  -4  -5   6      184.80      122.57     49.98 o 
  -3  -5   6       30.55       35.90     14.46 o 
  -2  -5   6      240.56      216.58     40.31 o 
  -1  -5   6     1683.55     1604.32     54.35 o 
   0  -5   6     5360.44     5588.77    105.27 o 
   1  -5   6      405.89      369.05     19.72 o 
   2  -5   6     2619.60     2634.51     56.94 o 
   3  -5   6      163.19      162.76     24.59 o 
   4  -5   6       32.08       36.24     27.81 o 
   5  -5   6      102.38       79.23     22.17 o 
   6  -5   6      579.01      598.47     36.20 o 
   7  -5   6       63.11       46.76     16.53 o 
   8  -5   6     1000.60      929.23     88.68 o 
   9  -5   6       17.87       22.63     19.09 o 
  10  -5   6        8.39       -3.22     27.81 o 
  -8  -4   6       72.99       61.25     33.46 o 
  -7  -4   6      230.17      301.12     74.57 o 
  -6  -4   6      416.90      478.90     35.03 o 
  -5  -4   6       17.33       -0.91     19.75 o 
  -4  -4   6      513.51      491.13     32.25 o 
  -3  -4   6      480.51      447.42     28.50 o 
  -2  -4   6     5183.15     5126.39    120.69 o 
  -1  -4   6      562.37      595.93     21.77 o 
   0  -4   6     2622.56     2558.19     54.82 o 
   1  -4   6        3.54        5.38      7.35 o 
   2  -4   6      112.56      119.01     11.01 o 
   3  -4   6      235.37      254.25     12.98 o 
   4  -4   6     2183.36     1966.48    102.38 o 
   5  -4   6      433.06      356.71     26.50 o 
   6  -4   6      855.44      837.68     39.02 o 
   7  -4   6       15.18        1.96     13.07 o 
   8  -4   6        7.60        6.05     14.91 o 
   9  -4   6      220.75      199.36     27.61 o 
  10  -4   6       94.57       80.44     29.02 o 
  -9  -3   6       18.93       10.87     21.64 o 
  -8  -3   6      501.05      548.20     40.94 o 
  -7  -3   6      292.89      268.84     29.63 o 
  -6  -3   6      370.72      370.27     30.46 o 
  -5  -3   6        0.36      -12.25     12.25 o 
  -4  -3   6     3400.13     3199.60     87.21 o 
  -3  -3   6     1304.12     1201.29     31.85 o 
  -2  -3   6     3922.91     3779.33     73.39 o 
  -1  -3   6      936.64      957.82     27.07 o 
   0  -3   6      107.76      102.67     10.45 o 
   1  -3   6       65.40       37.78      8.14 o 
   2  -3   6      522.26      461.03     17.13 o 
   3  -3   6     2762.92     2486.33    152.22 o 
   4  -3   6     1536.93     1559.98     50.73 o 
   5  -3   6     2117.48     1846.55     58.71 o 
   6  -3   6       93.43      123.02     37.49 o 
   7  -3   6       29.92       21.12     14.12 o 
   8  -3   6       84.15       74.03     19.66 o 
   9  -3   6      296.50      245.14     29.83 o 
  10  -3   6      606.43      632.80     43.58 o 
  -9  -2   6       20.93       38.43     29.02 o 
  -8  -2   6       62.28       60.06     27.01 o 
  -7  -2   6       33.36       31.71     16.99 o 
  -6  -2   6     1780.82     1883.69     64.80 o 
  -5  -2   6     1093.93      992.24     42.08 o 
  -4  -2   6      415.07      414.40     43.53 o 
  -3  -2   6     1236.84     1258.18     32.50 o 
  -2  -2   6      102.82       87.63      9.58 o 
  -1  -2   6      271.55      214.69     15.26 o 
   0  -2   6      550.30      532.54     18.54 o 
   1  -2   6    11768.93    11760.90    197.12 o 
   2  -2   6       60.42       62.56      7.92 o 
   3  -2   6     2895.86     2922.43     56.90 o 
   4  -2   6        8.00        7.92     10.48 o 
   5  -2   6       57.82       57.24     13.68 o 
   6  -2   6       24.24       21.77     11.97 o 
   7  -2   6      550.08      529.35     33.06 o 
   8  -2   6      970.60      939.53     43.89 o 
   9  -2   6      336.10      330.88     31.63 o 
  10  -2   6      324.44      294.28     35.47 o 
  11  -2   6      141.97      168.04     28.18 o 
  -9  -1   6      158.37      163.08     28.35 o 
  -8  -1   6      227.02      274.59     30.64 o 
  -7  -1   6     1103.75     1066.40     47.54 o 
  -6  -1   6       23.09        6.85     12.54 o 
  -5  -1   6       46.43       36.82     13.65 o 
  -4  -1   6       37.98       34.96      9.13 o 
  -3  -1   6     1550.35     1557.03     37.39 o 
  -2  -1   6      156.47      170.37     18.56 o 
  -1  -1   6    10871.82    10939.50    240.29 o 
   0  -1   6      543.37      499.26     17.31 o 
   1  -1   6     1426.99     1449.94     32.96 o 
   2  -1   6     2227.84     2421.66     48.23 o 
   3  -1   6      601.29      580.65     17.70 o 
   4  -1   6      493.36      434.87     18.51 o 
   5  -1   6     2180.86     2188.58     63.27 o 
   6  -1   6     9219.50     8547.97    189.83 o 
   7  -1   6      112.70       91.13     17.38 o 
   8  -1   6      289.42      311.71     41.12 o 
   9  -1   6      125.53      144.77     23.08 o 
  10  -1   6      369.13      407.86     35.33 o 
  11  -1   6       73.50       64.09     23.37 o 
  -9   0   6      435.76      446.14     37.83 o 
  -8   0   6       85.53       87.54     21.64 o 
  -7   0   6      926.60     1024.17     49.58 o 
  -6   0   6        6.07       14.89     33.05 o 
  -5   0   6       77.62       99.83     12.65 o 
  -4   0   6      292.62      301.86     16.82 o 
  -3   0   6     1141.58     1076.96     31.52 o 
  -2   0   6     2900.88     2742.25     54.68 o 
  -1   0   6      361.04      388.34     18.87 o 
   0   0   6     1825.51     1801.04     38.17 o 
   1   0   6      307.15      392.29     20.83 o 
   2   0   6      612.52      581.76     17.72 o 
   3   0   6     1543.69     1751.79     37.32 o 
   4   0   6     8379.68     8668.61    148.34 o 
   5   0   6       51.96       55.76     14.51 o 
   6   0   6      388.05      402.91     25.63 o 
   7   0   6      243.42      219.79     22.23 o 
   8   0   6        9.94      -10.50     12.17 o 
   9   0   6        1.95       20.52     15.48 o 
  10   0   6      860.11      936.78     48.15 o 
  11   0   6       60.05      115.85     25.00 o 
  -9   1   6       42.73       61.03     21.37 o 
  -8   1   6      122.62      139.34     23.61 o 
  -7   1   6      892.56     1004.87     44.62 o 
  -6   1   6      187.64      165.83     16.61 o 
  -5   1   6      123.92      134.33     14.75 o 
  -4   1   6     4530.00     4271.20     82.94 o 
  -3   1   6      214.00      250.08     13.87 o 
  -2   1   6     1143.74     1154.74     28.27 o 
  -1   1   6      183.34      188.84     25.13 o 
   0   1   6     6055.39     6094.25    105.32 o 
   1   1   6      595.24      757.90     20.40 o 
   2   1   6    12578.59    12771.42    210.22 o 
   3   1   6     2683.78     2877.23     55.62 o 
   4   1   6     5100.45     5393.12     96.74 o 
   5   1   6       12.29       10.36      9.72 o 
   6   1   6       16.74       27.68      8.62 o 
   7   1   6      452.29      434.27     27.86 o 
   8   1   6     1748.64     1620.44     60.87 o 
   9   1   6      319.43      382.40     50.79 o 
  10   1   6       84.27       83.85     21.23 o 
  11   1   6      184.58      206.38     45.15 o 
  -9   2   6       60.61       96.06     29.02 o 
  -8   2   6      217.60      238.80     27.04 o 
  -7   2   6      816.95      818.12     32.20 o 
  -6   2   6     1016.70      996.56     39.31 o 
  -5   2   6        1.84        6.03      8.40 o 
  -4   2   6     1285.07     1310.87     41.80 o 
  -3   2   6     1474.96     1605.76     37.40 o 
  -2   2   6     2747.41     2585.63     51.31 o 
  -1   2   6      234.92      214.63     13.83 o 
   0   2   6     1472.40     1379.89     71.19 o 
   1   2   6     9146.33     9283.61    155.09 o 
   2   2   6      725.57      696.51     19.25 o 
   3   2   6      209.58      240.67     12.03 o 
   4   2   6     1821.55     1910.36     41.84 o 
   5   2   6     2714.87     2712.08     56.42 o 
   6   2   6     1099.56     1131.78     34.04 o 
   7   2   6     2833.36     2771.56     61.13 o 
   8   2   6      100.75      109.20     28.22 o 
   9   2   6      505.23      571.17     39.10 o 
  10   2   6        1.98       -6.45     21.77 o 
  11   2   6       92.33       24.99     29.02 o 
  -9   3   6       39.99       51.60     29.83 o 
  -8   3   6      505.29      574.40     37.34 o 
  -7   3   6       22.31       22.64     12.66 o 
  -6   3   6      571.12      596.21     26.84 o 
  -5   3   6        0.84        4.85      8.66 o 
  -4   3   6      453.80      459.86     20.00 o 
  -3   3   6     6703.68     6822.89    121.32 o 
  -2   3   6       86.57      129.73      9.14 o 
  -1   3   6     2892.28     2711.68     51.43 o 
   0   3   6       12.36        3.63      6.27 o 
   1   3   6      283.71      298.66     16.62 o 
   2   3   6      109.17      139.85     14.16 o 
   3   3   6     3192.43     3187.69     61.37 o 
   4   3   6      525.93      561.05     19.54 o 
   5   3   6     4286.30     4269.78    105.90 o 
   6   3   6      361.00      385.68     28.05 o 
   7   3   6     1166.26     1152.46     62.80 o 
   8   3   6      223.00      227.59     18.23 o 
   9   3   6       75.38       90.77     18.98 o 
  10   3   6      158.85      182.20     39.50 o 
  11   3   6      190.34      217.67     45.95 o 
  -8   4   6     1092.56     1012.00     48.98 o 
  -7   4   6       11.32      -10.18     14.72 o 
  -6   4   6       38.40       41.18     12.56 o 
  -5   4   6      788.12      747.86     27.43 o 
  -4   4   6      127.51      128.17     12.68 o 
  -3   4   6     2358.80     2314.93     56.72 o 
  -2   4   6       48.78       56.23      6.93 o 
  -1   4   6      540.83      578.66     36.28 o 
   0   4   6       16.68       13.30      7.98 o 
   1   4   6     3252.04     3331.82     98.97 o 
   2   4   6      358.83      352.08     19.43 o 
   3   4   6     2132.31     2011.15     51.64 o 
   4   4   6     1438.55     1291.01     32.52 o 
   5   4   6      153.11      180.60     18.82 o 
   6   4   6       30.76       36.68     11.97 o 
   7   4   6      517.98      515.05     22.85 o 
   8   4   6      346.65      368.48     21.91 o 
   9   4   6       20.43        2.24     16.12 o 
  10   4   6       58.85       54.82     30.63 o 
  11   4   6       38.59       28.22     32.25 o 
  -8   5   6       17.64       -3.09     17.42 o 
  -7   5   6     1929.20     1920.53     67.15 o 
  -6   5   6      129.06      143.56     16.43 o 
  -5   5   6     2245.28     2179.20     57.79 o 
  -4   5   6      327.02      329.38     18.04 o 
  -3   5   6      374.39      377.58     17.00 o 
  -2   5   6      237.53      284.26     16.84 o 
  -1   5   6      874.61      851.21     48.77 o 
   0   5   6     3821.04     3788.09     90.63 o 
   1   5   6     4227.09     4381.29    112.23 o 
   2   5   6     4984.04     4885.94     87.86 o 
   3   5   6      297.08      330.00     20.78 o 
   4   5   6      119.02      115.68     10.84 o 
   5   5   6        4.64       16.90      9.13 o 
   6   5   6     1179.78     1128.64     46.75 o 
   7   5   6       23.78       33.08     11.21 o 
   8   5   6     2992.31     2728.40     80.92 o 
   9   5   6      302.97      280.39     28.11 o 
  10   5   6      191.24      210.41     41.12 o 
  11   5   6        2.73       39.50     32.25 o 
  -9   6   6       23.00       16.93     33.86 o 
  -8   6   6        3.26       46.76     30.63 o 
  -7   6   6      149.53      159.32     24.91 o 
  -6   6   6      402.03      459.17     33.05 o 
  -5   6   6       59.11       19.24     14.91 o 
  -4   6   6      123.33      116.92     12.36 o 
  -3   6   6      159.41      170.40     16.41 o 
  -2   6   6      604.59      579.44     19.70 o 
  -1   6   6        1.84        3.66      5.26 o 
   0   6   6     1999.04     1824.71     66.20 o 
   1   6   6      271.22      254.10     11.55 o 
   2   6   6      743.34      709.02     21.28 o 
   3   6   6       39.03       31.65      7.70 o 
   4   6   6     1763.48     1694.83     40.60 o 
   5   6   6      117.34      126.68     12.94 o 
   6   6   6     1353.79     1336.49     52.10 o 
   7   6   6     1020.21     1043.10     43.88 o 
   8   6   6       69.70       59.75     18.22 o 
   9   6   6        9.05       17.82     21.77 o 
  10   6   6      197.93      238.68     29.89 o 
  11   6   6      144.52      243.47     48.37 o 
  -8   7   6      389.75      399.06     57.24 o 
  -7   7   6        3.69       48.37     29.83 o 
  -6   7   6        0.12        8.17     16.06 o 
  -5   7   6      113.54      110.81     19.98 o 
  -4   7   6     1320.87     1228.14     47.86 o 
  -3   7   6      193.88      186.23     26.60 o 
  -2   7   6     1872.90     1845.76     88.46 o 
  -1   7   6      774.26      730.64     25.21 o 
   0   7   6      281.57      290.84     13.86 o 
   1   7   6     1532.36     1565.82     40.72 o 
   2   7   6     1039.83     1026.78     28.15 o 
   3   7   6     4654.68     4671.52     88.67 o 
   4   7   6       49.29       67.62     12.90 o 
   5   7   6      766.81      744.55     33.17 o 
   6   7   6     1348.98     1349.05     50.39 o 
   7   7   6       72.76       57.37     17.38 o 
   8   7   6        7.34      -14.12     14.12 o 
   9   7   6      396.49      422.35     35.05 o 
  10   7   6        0.66       -9.15     20.15 o 
  -8   8   6        2.32       44.34     34.67 o 
  -7   8   6        5.12       -4.84     27.41 o 
  -6   8   6      164.74      193.94     31.44 o 
  -5   8   6      506.94      537.89     35.58 o 
  -4   8   6      810.37      838.67     40.67 o 
  -3   8   6       16.37       25.67     14.69 o 
  -2   8   6     6288.34     5952.43    142.70 o 
  -1   8   6      354.62      372.07     27.29 o 
   0   8   6      374.72      389.16     31.22 o 
   1   8   6     1396.32     1357.47     35.21 o 
   2   8   6       19.63       25.48      8.98 o 
   3   8   6     1726.45     1640.33     41.56 o 
   4   8   6      160.88      175.71     15.00 o 
   5   8   6      170.63      173.71     25.93 o 
   6   8   6       64.37       61.27     20.96 o 
   7   8   6     1815.79     1713.62     62.07 o 
   8   8   6       66.67        0.69     43.13 o 
   9   8   6      394.55      337.19     33.89 o 
  10   8   6      107.20      131.80     27.92 o 
  -7   9   6      334.88      472.42     64.49 o 
  -6   9   6      146.40      202.35     45.15 o 
  -5   9   6      322.45      362.74     40.31 o 
  -4   9   6       55.23       46.28     18.54 o 
  -3   9   6       43.80       57.88     17.79 o 
  -2   9   6       15.06       13.71     13.68 o 
  -1   9   6     7532.35     7289.72    170.13 o 
   0   9   6     1564.19     1524.71    124.15 o 
   1   9   6     1357.83     1369.14     48.40 o 
   2   9   6       12.55       13.85      9.36 o 
   3   9   6       63.49       80.64     12.86 o 
   4   9   6       11.26       21.36     10.55 o 
   5   9   6      714.40      678.92     35.63 o 
   6   9   6     1684.99     1679.90     59.80 o 
   7   9   6      398.33      389.75     46.36 o 
   8   9   6      115.79       99.83     23.35 o 
   9   9   6        0.30        4.84     19.95 o 
  -7  10   6       97.29       74.17     35.47 o 
  -6  10   6      157.62      156.40     41.12 o 
  -5  10   6       13.11       31.44     29.83 o 
  -4  10   6       22.64       22.48     17.56 o 
  -3  10   6     1013.75     1053.34     47.97 o 
  -2  10   6       30.98       53.21     23.38 o 
  -1  10   6       90.09       83.85     26.60 o 
   0  10   6      301.61      252.11     25.93 o 
   1  10   6      207.96      168.14     23.08 o 
   2  10   6       11.17       12.09     13.68 o 
   3  10   6      220.48      269.37     19.45 o 
   4  10   6     1206.64     1228.01     48.60 o 
   5  10   6      115.10      127.90     22.27 o 
   6  10   6      197.26      239.57     27.50 o 
   7  10   6       35.41       40.65     18.79 o 
   8  10   6       30.22       50.51     21.94 o 
   9  10   6      130.96      123.27     28.35 o 
  -6  11   6       22.42       -7.26     28.22 o 
  -5  11   6      869.04      929.53     79.81 o 
  -4  11   6      289.37      291.84     50.79 o 
  -3  11   6       79.18      105.82     22.61 o 
  -2  11   6      236.37      302.65     30.97 o 
  -1  11   6       23.52       27.36     17.21 o 
   0  11   6       77.86       74.30     19.93 o 
   1  11   6        6.79       12.39     16.24 o 
   2  11   6     1375.57     1431.82     97.95 o 
   3  11   6        2.63       -0.14     14.79 o 
   4  11   6      152.21      173.25     24.59 o 
   5  11   6      128.63      109.16     22.61 o 
   6  11   6      114.77       79.08     21.07 o 
   7  11   6       98.62      100.76     24.10 o 
   8  11   6       54.38       57.48     23.44 o 
  -5  12   6       10.86       71.75     38.70 o 
  -4  12   6      281.47      315.22     51.60 o 
  -3  12   6       16.36       11.29     29.02 o 
  -2  12   6       37.40       28.34     19.85 o 
  -1  12   6       16.94       27.33     19.36 o 
   0  12   6      305.24      293.83     49.58 o 
   1  12   6       17.37       19.95     17.95 o 
   2  12   6      218.26      233.60     65.30 o 
   3  12   6       70.53       65.30     30.63 o 
   4  12   6      210.27      178.97     39.50 o 
   5  12   6       11.96        3.22     26.60 o 
   6  12   6        2.25        0.81     28.22 o 
   7  12   6      267.94      264.22     32.02 o 
  -4  13   6        0.44      -18.54     28.22 o 
  -3  13   6        3.89      -28.22     29.83 o 
  -2  13   6      165.17      262.17     37.08 o 
  -1  13   6       63.72       73.80     26.20 o 
   0  13   6      108.57      114.95     25.58 o 
   1  13   6      228.42      241.91     31.06 o 
   2  13   6        3.30       14.51     27.41 o 
   3  13   6       73.37       57.24     35.47 o 
   4  13   6        1.95      -24.99     24.99 o 
   5  13   6     1137.57     1239.10     84.65 o 
   6  13   6       28.37       63.69     33.05 o 
  -2  14   6       44.35       64.49     36.28 o 
  -1  14   6      108.42      165.91     32.65 o 
   0  14   6       38.24       35.47     23.37 o 
   1  14   6       12.56       26.60     31.44 o 
   2  14   6        1.45       11.29     31.44 o 
   3  14   6      454.24      366.01     57.24 o 
   4  14   6       88.42      137.86     41.92 o 
  -1 -11   7        7.97      -24.99     24.99 o 
   0 -11   7      503.84      534.50     68.53 o 
   1 -11   7       12.72       13.71     33.86 o 
   2 -11   7       44.63       52.40     35.47 o 
   3 -11   7       22.19        1.61     29.02 o 
  -3 -10   7      136.16      160.77     29.63 o 
  -2 -10   7      563.75      629.93     43.56 o 
  -1 -10   7       30.13      -16.12     24.99 o 
   0 -10   7        5.24        0.81     26.60 o 
   1 -10   7        0.79      -21.77     21.77 o 
   2 -10   7      456.85      518.37     64.49 o 
   3 -10   7       81.27      101.65     36.28 o 
   4 -10   7      415.51      415.73     38.56 o 
   5 -10   7       68.60       66.15     31.04 o 
  -5  -9   7       12.86       13.29     21.94 o 
  -4  -9   7      312.42      378.17     99.16 o 
  -3  -9   7      108.84      127.26     25.36 o 
  -2  -9   7      208.42      249.95     30.39 o 
  -1  -9   7      190.40      211.93     27.43 o 
   0  -9   7     1540.06     1934.83    111.25 o 
   1  -9   7      851.38     1100.44     79.01 o 
   2  -9   7      368.27      352.55     32.70 o 
   3  -9   7      499.38      543.83     39.71 o 
   4  -9   7        1.17       12.76     18.76 o 
   5  -9   7       83.17       80.39     23.86 o 
   6  -9   7       48.90       44.17     22.61 o 
   7  -9   7      690.20      702.71     50.39 o 
  -6  -8   7      149.92      169.49     30.77 o 
  -5  -8   7      130.71      144.58     29.01 o 
  -4  -8   7       27.03       23.92     19.04 o 
  -3  -8   7      172.60      170.52     26.92 o 
  -2  -8   7      213.68      223.05     44.34 o 
  -1  -8   7      761.88      727.39     41.45 o 
   0  -8   7       19.05       17.72     16.53 o 
   1  -8   7       78.09      129.70     48.37 o 
   2  -8   7       32.61       25.23     16.85 o 
   3  -8   7        1.51        8.46     24.59 o 
   4  -8   7        0.36      -14.53     14.53 o 
   5  -8   7     1130.80      995.74     76.99 o 
   6  -8   7       27.69       14.88     18.79 o 
   7  -8   7      537.89      471.33     40.76 o 
   8  -8   7       14.60       34.26     22.72 o 
  -6  -7   7        8.38        6.02     27.81 o 
  -5  -7   7      610.13      621.75     93.11 o 
  -4  -7   7      420.18      392.41     35.03 o 
  -3  -7   7     1061.38     1072.92     50.33 o 
  -2  -7   7      115.46      121.61     27.41 o 
  -1  -7   7      787.31      818.72     41.45 o 
   0  -7   7      178.41      208.54     23.44 o 
   1  -7   7       36.84       30.44     11.12 o 
   2  -7   7      221.20      233.04     33.05 o 
   3  -7   7     1003.20     1031.10     46.72 o 
   4  -7   7      256.01      317.06     30.15 o 
   5  -7   7       10.79        2.82     14.25 o 
   6  -7   7      186.61      222.28     29.50 o 
   7  -7   7        3.18       -8.46     33.86 o 
   8  -7   7      130.53       95.94     25.08 o 
  -7  -6   7       23.09       12.05     40.71 o 
  -6  -6   7        0.01       16.53     19.38 o 
  -5  -6   7     1213.96     1268.91     56.15 o 
  -4  -6   7      370.47      402.69     51.19 o 
  -3  -6   7      473.13      431.29     39.91 o 
  -2  -6   7        4.40        3.64     13.17 o 
  -1  -6   7       15.71       17.62     33.86 o 
   0  -6   7        7.73        9.73     10.06 o 
   1  -6   7      990.31     1014.05     32.56 o 
   2  -6   7     1548.79     1486.08     54.17 o 
   3  -6   7     1035.29     1105.62    108.43 o 
   4  -6   7      778.27      759.53     49.58 o 
   5  -6   7        5.05       19.18     14.79 o 
   6  -6   7      387.69      334.72     31.92 o 
   7  -6   7        0.55      -14.15     15.03 o 
   8  -6   7      874.28      785.38     47.60 o 
   9  -6   7        9.71       12.90     27.81 o 
  -8  -5   7       51.89       97.02     27.04 o 
  -7  -5   7      709.61      751.40     47.87 o 
  -6  -5   7      840.87      716.18     44.45 o 
  -5  -5   7      115.98      171.32     42.73 o 
  -4  -5   7      968.33      860.46     43.01 o 
  -3  -5   7      132.45      110.27     19.51 o 
  -2  -5   7      726.63      696.51     45.15 o 
  -1  -5   7       16.70        3.38     14.02 o 
   0  -5   7     5029.78     4919.65     97.02 o 
   1  -5   7     1047.90     1064.46     32.36 o 
   2  -5   7      821.99      815.12     27.33 o 
   3  -5   7        6.80       10.30     12.82 o 
   4  -5   7      459.69      425.87     30.20 o 
   5  -5   7     1291.69     1333.66     52.45 o 
   6  -5   7     2409.72     2315.73    162.04 o 
   7  -5   7      591.54      564.61     38.75 o 
   8  -5   7      319.13      305.79     32.20 o 
   9  -5   7      220.00      262.91     60.46 o 
  10  -5   7       10.39       12.65     19.85 o 
  -8  -4   7      209.59      185.91     30.88 o 
  -7  -4   7       14.23      -11.86     17.64 o 
  -6  -4   7      118.73      107.94     23.61 o 
  -5  -4   7       43.08       71.91     25.39 o 
  -4  -4   7       21.44       33.08     16.50 o 
  -3  -4   7      102.33       73.14     20.96 o 
  -2  -4   7     1139.21     1065.62     42.71 o 
  -1  -4   7      211.77      249.70     23.32 o 
   0  -4   7     1038.32      972.15     29.99 o 
   1  -4   7        2.80        8.10      7.82 o 
   2  -4   7      260.61      243.82     15.23 o 
   3  -4   7     1248.26     1229.04     45.87 o 
   4  -4   7      825.08      720.16     35.03 o 
   5  -4   7     2339.74     2036.72     88.28 o 
   6  -4   7       29.03       46.39     17.33 o 
   7  -4   7       67.10       63.85     18.47 o 
   8  -4   7        2.56      -13.54     13.54 o 
   9  -4   7      160.81      216.23     30.07 o 
  10  -4   7       85.21       89.04     24.56 o 
  -8  -3   7      374.07      378.34     38.70 o 
  -7  -3   7        1.99       16.36     17.23 o 
  -6  -3   7      258.44      234.17     27.54 o 
  -5  -3   7      568.21      544.17     35.05 o 
  -4  -3   7     2033.14     1915.85     62.97 o 
  -3  -3   7     1326.81     1272.54     47.60 o 
  -2  -3   7      485.46      488.94     20.61 o 
  -1  -3   7      576.06      623.64     22.87 o 
   0  -3   7        1.26       -2.37      8.92 o 
   1  -3   7     3821.79     3833.47     75.29 o 
   2  -3   7       55.48       91.35     10.26 o 
   3  -3   7     5779.76     5754.62    117.22 o 
   4  -3   7       24.80       21.09     12.25 o 
   5  -3   7      227.48      208.42     22.51 o 
   6  -3   7       19.15        5.64     12.17 o 
   7  -3   7      285.84      304.92     60.06 o 
   8  -3   7      114.99      101.45     47.97 o 
   9  -3   7      407.20      461.36     37.05 o 
  10  -3   7      387.78      404.42     37.57 o 
  -9  -2   7       89.71       73.36     25.08 o 
  -8  -2   7      124.75      159.58     36.68 o 
  -7  -2   7      238.75      267.10     30.15 o 
  -6  -2   7      192.31      214.00     51.60 o 
  -5  -2   7      369.72      385.92     29.16 o 
  -4  -2   7       10.16       14.91     13.17 o 
  -3  -2   7      219.74      224.02     14.75 o 
  -2  -2   7        2.49       -0.76      6.94 o 
  -1  -2   7     2418.51     2302.64     51.35 o 
   0  -2   7      824.69      762.75     24.02 o 
   1  -2   7     5577.96     5396.86     98.86 o 
   2  -2   7      210.02      240.66     22.52 o 
   3  -2   7      136.13      169.16     17.51 o 
   4  -2   7       87.73      103.48     12.23 o 
   5  -2   7        6.16       -4.75     10.07 o 
   6  -2   7       59.07       47.44     21.77 o 
   7  -2   7     1416.39     1435.53     53.87 o 
   8  -2   7     1048.21      971.50     45.89 o 
   9  -2   7      843.13      914.18     47.30 o 
  10  -2   7        1.80        7.69     18.47 o 
  11  -2   7        0.19      -17.90     17.90 o 
  -9  -1   7       80.47      125.19     27.34 o 
  -8  -1   7       71.94       44.70     20.50 o 
  -7  -1   7      763.06      759.11     42.35 o 
  -6  -1   7      596.07      517.81     33.40 o 
  -5  -1   7     1551.34     1625.56     55.97 o 
  -4  -1   7      274.00      251.96     16.49 o 
  -3  -1   7      828.82      796.09     25.42 o 
  -2  -1   7      928.88      927.59     26.96 o 
  -1  -1   7     3622.51     3626.22     87.79 o 
   0  -1   7     3666.67     3572.41     69.17 o 
   1  -1   7      115.30      128.30     20.17 o 
   2  -1   7     4419.73     4834.52     88.63 o 
   3  -1   7       46.44       35.13      7.43 o 
   4  -1   7     2756.66     2617.60     53.12 o 
   5  -1   7       28.91       44.44     22.57 o 
   6  -1   7     4357.14     3939.91    101.18 o 
   7  -1   7     1981.95     1952.72     63.56 o 
   8  -1   7       22.57       32.53     16.24 o 
   9  -1   7      299.45      280.96     29.07 o 
  10  -1   7      227.25      251.45     30.77 o 
  11  -1   7      100.54      132.26     27.34 o 
  -9   0   7      688.38      765.46     48.20 o 
  -8   0   7      300.93      298.01     31.33 o 
  -7   0   7       46.42       44.46     18.79 o 
  -6   0   7       23.57       35.38     15.11 o 
  -5   0   7      450.56      521.33     23.67 o 
  -4   0   7     1644.92     1503.42     39.14 o 
  -3   0   7      788.75      785.60     24.98 o 
  -2   0   7     2189.67     2001.82     44.26 o 
  -1   0   7      353.60      367.16     16.45 o 
   0   0   7      364.61      339.07     15.20 o 
   1   0   7      999.84     1115.63     28.38 o 
   2   0   7      314.94      180.80     28.17 o 
   3   0   7      539.30      535.55     26.17 o 
   4   0   7     2290.52     2128.74     45.69 o 
   5   0   7      305.24      311.53     18.89 o 
   6   0   7     1504.71     1452.85     68.53 o 
   7   0   7      269.09      245.95     23.35 o 
   8   0   7       33.16       63.37     24.59 o 
   9   0   7      883.30      894.18     43.89 o 
  10   0   7      191.57      150.21     25.90 o 
  11   0   7      311.75      369.80     37.00 o 
  -9   1   7       49.45       34.67     31.44 o 
  -8   1   7       40.74       18.65     18.47 o 
  -7   1   7       10.12       34.90     16.81 o 
  -6   1   7     1552.28     1526.02     54.26 o 
  -5   1   7      591.15      568.22     24.80 o 
  -4   1   7     3227.22     3055.61    119.10 o 
  -3   1   7       60.10       44.13     11.07 o 
  -2   1   7       11.90       16.05      6.75 o 
  -1   1   7      486.34      536.43     18.04 o 
   0   1   7      322.25      330.91     13.98 o 
   1   1   7     3096.29     3147.73     60.63 o 
   2   1   7     7142.13     7249.58    125.03 o 
   3   1   7     7651.71     7472.19    129.21 o 
   4   1   7      367.66      348.07     15.52 o 
   5   1   7      256.24      288.26     23.27 o 
   6   1   7      228.32      248.74     15.50 o 
   7   1   7     1191.64     1196.59     63.69 o 
   8   1   7       18.03       22.38     14.22 o 
   9   1   7      680.33      661.65     39.05 o 
  10   1   7      117.51      160.83     25.32 o 
  11   1   7        1.58        8.87     27.41 o 
  -9   2   7       39.13       41.12     31.44 o 
  -8   2   7      729.90      798.12     65.30 o 
  -7   2   7        1.71        1.05     15.27 o 
  -6   2   7      704.40      744.17     29.90 o 
  -5   2   7      347.31      377.29     41.80 o 
  -4   2   7        3.71        9.90      8.29 o 
  -3   2   7      271.25      284.82     19.06 o 
  -2   2   7      428.95      379.52     15.63 o 
  -1   2   7     3312.34     3250.09     67.35 o 
   0   2   7     5046.17     5243.64    171.64 o 
   1   2   7     1247.61     1079.12     26.54 o 
   2   2   7     1276.17     1443.08     32.84 o 
   3   2   7      338.50      356.35     30.78 o 
   4   2   7       64.59       87.85      9.53 o 
   5   2   7     1695.53     1658.55     39.96 o 
   6   2   7       54.15       87.01     11.44 o 
   7   2   7     1488.13     1496.53     39.88 o 
   8   2   7       80.58      108.89     19.66 o 
   9   2   7        6.36        3.98     14.46 o 
  10   2   7        0.23       14.15     17.07 o 
  11   2   7       26.96      -19.35     21.77 o 
  -9   3   7      284.65      258.78     45.95 o 
  -8   3   7      239.88      212.83     40.31 o 
  -7   3   7      426.03      419.32     57.64 o 
  -6   3   7       63.76       52.36     13.46 o 
  -5   3   7        0.95        7.62     12.64 o 
  -4   3   7        5.93        7.81      8.30 o 
  -3   3   7     3028.24     2952.67     60.76 o 
  -2   3   7      275.80      253.16     12.58 o 
  -1   3   7     7183.12     7112.55    122.57 o 
   0   3   7      504.66      546.93     19.08 o 
   1   3   7      199.13      202.52      9.88 o 
   2   3   7       13.39       10.24      6.33 o 
   3   3   7     1230.54     1201.57     29.77 o 
   4   3   7     1008.79      952.83     27.10 o 
   5   3   7     2017.91     2040.20     46.84 o 
   6   3   7      866.61      844.05     29.08 o 
   7   3   7        3.81        7.55      9.75 o 
   8   3   7       70.71       54.29     16.50 o 
   9   3   7      703.48      708.44     53.21 o 
  10   3   7      220.01      213.64     41.92 o 
  -9   4   7      374.91      422.44     53.21 o 
  -8   4   7       80.86       79.01     31.44 o 
  -7   4   7      230.24      212.32     37.08 o 
  -6   4   7       81.42      108.05     20.09 o 
  -5   4   7     3268.29     3272.80    111.25 o 
  -4   4   7       74.97       86.86     15.44 o 
  -3   4   7     4239.36     4197.41    111.44 o 
  -2   4   7      647.97      673.46     20.42 o 
  -1   4   7       34.11       43.38     26.20 o 
   0   4   7      188.40      171.72     15.39 o 
   1   4   7     1170.88     1007.63     34.20 o 
   2   4   7     9811.26    10222.16    178.29 o 
   3   4   7     1891.28     1868.89     49.58 o 
   4   4   7     1731.07     1713.53     40.39 o 
   5   4   7       22.79       28.07      9.29 o 
   6   4   7       46.32       42.73     10.52 o 
   7   4   7       78.39       84.44     13.45 o 
   8   4   7      371.27      427.15     23.57 o 
   9   4   7      122.70      113.19     20.52 o 
  10   4   7      745.63      690.90     63.69 o 
  11   4   7      184.94      245.08     48.37 o 
  -8   5   7      448.04      553.83     40.40 o 
  -7   5   7      256.13      298.44     37.89 o 
  -6   5   7      443.67      501.29     34.40 o 
  -5   5   7      623.97      606.66     35.46 o 
  -4   5   7      127.44      146.13     13.62 o 
  -3   5   7       75.81       91.57     10.15 o 
  -2   5   7      412.07      431.03     21.22 o 
  -1   5   7       87.80       84.47     13.68 o 
   0   5   7     3950.97     3547.08     97.95 o 
   1   5   7      128.35      121.44     27.01 o 
   2   5   7     2123.76     2055.26     42.93 o 
   3   5   7      269.57      335.09     15.02 o 
   4   5   7       11.15       22.99      9.79 o 
   5   5   7       19.38       16.56      8.59 o 
   6   5   7      925.15      899.92     30.21 o 
   7   5   7      325.75      323.90     20.21 o 
   8   5   7      777.89      767.83     30.29 o 
   9   5   7      516.87      492.43     82.23 o 
  10   5   7        1.90        2.42     25.80 o 
  11   5   7       35.64       58.85     35.47 o 
  -8   6   7       67.98       66.11     34.67 o 
  -7   6   7      756.69      713.90     43.14 o 
  -6   6   7      497.31      392.17     32.36 o 
  -5   6   7      141.51      129.95     21.64 o 
  -4   6   7      391.28      391.08     29.38 o 
  -3   6   7      133.00      131.95     18.94 o 
  -2   6   7     4402.02     4242.32    106.31 o 
  -1   6   7      188.58      205.87     19.66 o 
   0   6   7     3403.40     3187.72     82.09 o 
   1   6   7      150.71      150.68     16.75 o 
   2   6   7      163.89      195.95     14.83 o 
   3   6   7       24.92       14.21      7.04 o 
   4   6   7     2891.68     2923.18     61.05 o 
   5   6   7      723.90      671.02     24.55 o 
   6   6   7      698.12      692.58     34.98 o 
   7   6   7      198.24      195.91     22.21 o 
   8   6   7       21.12       -5.16     12.82 o 
   9   6   7      107.01       82.53     21.37 o 
  10   6   7       17.98       18.54     29.02 o 
  11   6   7      534.82      659.46     69.33 o 
  -8   7   7       81.90       66.91     36.28 o 
  -7   7   7       97.63       85.28     21.64 o 
  -6   7   7      103.69      112.42     22.61 o 
  -5   7   7      251.69      355.96     30.41 o 
  -4   7   7      583.37      607.13     35.88 o 
  -3   7   7     2188.98     2236.42    215.65 o 
  -2   7   7     3825.18     3499.81     93.41 o 
  -1   7   7      165.58      163.20     19.51 o 
   0   7   7        6.42       12.35     12.90 o 
   1   7   7       71.07       62.34      9.18 o 
   2   7   7      183.66      164.90     11.54 o 
   3   7   7     1492.28     1515.06     43.38 o 
   4   7   7        0.71        0.23      8.01 o 
   5   7   7     4928.45     4848.65     94.71 o 
   6   7   7      805.40      766.40     28.49 o 
   7   7   7       66.56       60.96     28.22 o 
   8   7   7      127.46       98.93     23.38 o 
   9   7   7      417.74      448.55     35.90 o 
  10   7   7       48.52       67.96     46.36 o 
  -7   8   7      236.01      272.49     50.79 o 
  -6   8   7      168.97      186.10     26.67 o 
  -5   8   7      797.91      885.65     45.71 o 
  -4   8   7      100.34      111.95     20.18 o 
  -3   8   7      239.06      258.31     38.70 o 
  -2   8   7     1567.84     1490.49     54.50 o 
  -1   8   7      201.89      182.08     21.37 o 
   0   8   7      187.85      137.85     19.09 o 
   1   8   7     2882.60     2757.62     77.50 o 
   2   8   7      197.07      181.80     13.36 o 
   3   8   7     1339.94     1286.34     35.43 o 
   4   8   7        9.65       14.84      8.71 o 
   5   8   7      404.64      443.49     22.49 o 
   6   8   7      350.75      370.51     28.66 o 
   7   8   7      279.24      255.28     26.06 o 
   8   8   7      688.56      680.55     79.81 o 
   9   8   7      163.67      154.44     28.62 o 
  10   8   7      111.95      196.45     30.77 o 
  -7   9   7      302.69      281.36     53.21 o 
  -6   9   7        5.86       -4.84     29.83 o 
  -5   9   7      178.93      193.29     37.49 o 
  -4   9   7        5.52        8.21     23.78 o 
  -3   9   7      119.85      120.21     21.00 o 
  -2   9   7      275.55      293.84     27.87 o 
  -1   9   7      433.99      471.80     31.86 o 
   0   9   7     1268.53     1230.84     84.25 o 
   1   9   7      737.01      704.29     35.86 o 
   2   9   7      351.82      361.25     27.20 o 
   3   9   7        3.09       -2.17      8.69 o 
   4   9   7      144.18      155.95     15.45 o 
   5   9   7      225.00      213.73     21.87 o 
   6   9   7      497.41      577.12     36.01 o 
   7   9   7        8.58        0.27     29.02 o 
   8   9   7      330.07      347.71     32.74 o 
   9   9   7       88.03       82.14     23.92 o 
  -6  10   7       13.50       46.76     35.47 o 
  -5  10   7        3.36      -26.60     26.60 o 
  -4  10   7       46.27       65.15     36.68 o 
  -3  10   7      485.07      454.48     35.12 o 
  -2  10   7     1070.83     1129.30     50.50 o 
  -1  10   7      377.75      382.79     35.88 o 
   0  10   7       21.73        9.85     15.67 o 
   1  10   7        0.37       -5.11     13.39 o 
   2  10   7     1425.39     1376.03     52.87 o 
   3  10   7       27.52       34.17     15.61 o 
   4  10   7     1583.13     1605.90     57.83 o 
   5  10   7        7.17       -2.32     14.33 o 
   6  10   7      351.79      396.07     32.74 o 
   7  10   7        3.11      -15.41     15.61 o 
   8  10   7       14.70       12.65     18.52 o 
   9  10   7       31.19       38.05     21.77 o 
  -6  11   7       84.83      112.87     41.92 o 
  -5  11   7        7.66       -8.87     25.80 o 
  -4  11   7      510.91      539.36     40.40 o 
  -3  11   7       62.29       39.31     21.07 o 
  -2  11   7      171.77      127.06     35.88 o 
  -1  11   7        9.57       -2.78     15.93 o 
   0  11   7      252.65      285.77     30.49 o 
   1  11   7        2.15        4.28     15.67 o 
   2  11   7      714.85      807.31     60.06 o 
   3  11   7      341.44      372.88     62.48 o 
   4  11   7      319.26      225.73     42.73 o 
   5  11   7      120.57      162.85     39.50 o 
   7  11   7        2.56        1.88     17.32 o 
   8  11   7      198.96      194.32     30.23 o 
  -5  12   7        0.94       29.83     35.47 o 
  -4  12   7        4.17      -26.60     29.02 o 
  -3  12   7       74.51      109.18     25.93 o 
  -2  12   7     1018.60     1068.17     94.73 o 
  -1  12   7      465.48      484.69     38.18 o 
   0  12   7      425.00      453.14     52.00 o 
   1  12   7      483.76      541.01     39.62 o 
   2  12   7       39.54       57.96     21.36 o 
   3  12   7       78.65       72.56     33.05 o 
   4  12   7      193.05      266.85     48.37 o 
   5  12   7       83.36       70.94     32.25 o 
   6  12   7      233.46      173.33     40.31 o 
   7  12   7      423.21      476.45     61.27 o 
  -4  13   7       11.47       42.73     37.89 o 
  -3  13   7      137.04      190.26     47.56 o 
  -2  13   7       94.50      110.97     26.20 o 
  -1  13   7      177.34      258.60     33.83 o 
   0  13   7        0.05        2.42     19.38 o 
   1  13   7       13.96       11.63     19.85 o 
   2  13   7        2.31       -6.61     18.22 o 
   3  13   7      208.97      218.47     45.95 o 
   4  13   7        0.80       18.54     30.63 o 
   6  13   7      297.65      254.75     49.18 o 
  -2  14   7       39.69       51.60     37.08 o 
  -1  14   7       82.82       72.24     27.81 o 
   0  14   7        1.98      -18.94     18.94 o 
   1  14   7       67.76      127.02     28.78 o 
   2  14   7       35.14       55.63     34.67 o 
   3  14   7      130.97      148.34     44.34 o 
   4  14   7      660.74      698.96     75.78 o 
  -2 -10   8      214.29      293.93     35.88 o 
  -1 -10   8       34.22       16.12     32.25 o 
   0 -10   8      225.91      257.17     50.79 o 
   1 -10   8      191.71      199.13     45.95 o 
   2 -10   8      365.27      347.46     58.04 o 
   3 -10   8      300.49      407.93     62.08 o 
   4 -10   8      129.33      117.92     28.01 o 
  -4  -9   8       97.42       94.81     27.04 o 
  -3  -9   8      139.25      143.38     27.34 o 
  -2  -9   8        1.29       18.00     26.60 o 
  -1  -9   8        7.37        8.06     30.63 o 
   0  -9   8      335.00      370.04     55.63 o 
   1  -9   8      377.53      395.83     55.63 o 
   2  -9   8       35.54       94.32     38.70 o 
   3  -9   8       59.14       38.86     20.92 o 
   4  -9   8        7.47        7.27     18.47 o 
   5  -9   8        7.72       -5.60     19.93 o 
   6  -9   8        4.15       12.55     20.80 o 
  -5  -8   8      166.32      173.86     37.49 o 
  -4  -8   8       47.46       50.46     22.21 o 
  -3  -8   8      500.25      536.65     52.80 o 
  -2  -8   8      109.00       81.12     58.45 o 
  -1  -8   8      865.97      880.37     45.91 o 
   0  -8   8      111.64      114.48     37.89 o 
   1  -8   8      228.50      265.23     46.76 o 
   2  -8   8      281.42      242.22     28.45 o 
   3  -8   8      389.57      462.29     37.37 o 
   4  -8   8      371.43      320.61     44.34 o 
   5  -8   8     1089.16     1164.92     56.62 o 
   6  -8   8      367.04      305.97     47.56 o 
   7  -8   8       34.47       33.22     24.59 o 
  -6  -7   8      127.69       74.51     25.56 o 
  -5  -7   8       60.34      146.56     27.36 o 
  -4  -7   8      156.86      155.60     26.50 o 
  -3  -7   8     1049.12      988.18     48.98 o 
  -2  -7   8      350.15      378.00     33.27 o 
  -1  -7   8      229.29      232.08     26.33 o 
   0  -7   8       10.72       13.66     18.95 o 
   1  -7   8      176.24      148.63     33.05 o 
   2  -7   8      562.14      520.45     35.83 o 
   3  -7   8      413.64      448.47     35.43 o 
   4  -7   8     1050.80     1113.74     52.05 o 
   5  -7   8      425.74      357.97     34.20 o 
   6  -7   8       12.26       20.84     20.56 o 
   7  -7   8        0.13       29.02     20.50 o 
   8  -7   8       96.52      130.64     26.63 o 
  -6  -6   8       86.62       90.51     25.93 o 
  -5  -6   8       38.47       39.66     20.43 o 
  -4  -6   8      546.37      508.15     65.70 o 
  -3  -6   8        5.07        4.03     18.54 o 
  -2  -6   8      208.64      197.60     47.97 o 
  -1  -6   8      317.10      317.79     28.28 o 
   0  -6   8     1168.04     1218.80     48.18 o 
   1  -6   8      178.98      204.36     24.61 o 
   2  -6   8     2038.94     2157.00     70.58 o 
   3  -6   8       32.22       18.07     15.61 o 
   4  -6   8      860.25      889.77     43.85 o 
   5  -6   8       13.43        8.40     16.18 o 
   6  -6   8      314.48      251.56     29.58 o 
   7  -6   8      459.77      453.52     38.48 o 
   8  -6   8      230.26      223.64     30.20 o 
   9  -6   8      289.15      346.02     38.19 o 
  -7  -5   8       14.40       10.66     20.43 o 
  -6  -5   8      468.22      431.94     49.98 o 
  -5  -5   8       17.94       -0.83     15.88 o 
  -4  -5   8        9.65       24.40     16.64 o 
  -3  -5   8      501.65      463.49     63.69 o 
  -2  -5   8      759.36      753.92     39.37 o 
  -1  -5   8      883.96      923.20     42.24 o 
   0  -5   8      177.72      187.76     16.33 o 
   1  -5   8       76.45      103.18     13.93 o 
   2  -5   8      237.09      219.81     23.82 o 
   3  -5   8      111.22      116.68     30.23 o 
   4  -5   8      402.69      352.28     31.44 o 
   5  -5   8      187.88      175.04     24.18 o 
   6  -5   8       49.96       91.61     20.43 o 
   7  -5   8      146.90      138.43     25.39 o 
   8  -5   8      182.50      160.30     26.06 o 
   9  -5   8       13.47       25.86     22.17 o 
  -7  -4   8       27.70       62.48     54.01 o 
  -6  -4   8      139.94      157.26     26.22 o 
  -5  -4   8       14.31        2.81     15.03 o 
  -4  -4   8     1056.19     1075.60    122.94 o 
  -3  -4   8      448.25      470.11    112.87 o 
  -2  -4   8     2414.13     2423.18    101.98 o 
  -1  -4   8     2457.54     2436.05     91.45 o 
   0  -4   8     2607.36     2578.44     58.55 o 
   1  -4   8     1663.89     1730.71     68.44 o 
   2  -4   8      136.92      116.70     12.99 o 
   3  -4   8     2810.45     2702.10     78.31 o 
   4  -4   8       15.61       10.43     12.96 o 
   5  -4   8     2193.61     2095.54     68.97 o 
   6  -4   8        2.03      -12.74     12.74 o 
   7  -4   8      216.05      187.42     26.50 o 
   8  -4   8        0.12       -9.60     14.53 o 
   9  -4   8      310.90      302.30     33.91 o 
  10  -4   8      144.44      169.80     30.20 o 
  -8  -3   8       71.11       27.25     36.28 o 
  -7  -3   8        0.75       12.37     18.94 o 
  -6  -3   8      576.01      627.60     53.21 o 
  -5  -3   8     1275.26     1248.11     53.12 o 
  -4  -3   8        7.47       11.65     35.47 o 
  -3  -3   8     2177.26     2087.63     79.81 o 
  -2  -3   8        0.14       -8.01      8.01 o 
  -1  -3   8      221.51      214.78     15.86 o 
   0  -3   8       77.80       76.51     11.44 o 
   1  -3   8     2906.10     2776.71     60.18 o 
   2  -3   8      346.98      339.73     17.74 o 
   3  -3   8     2637.07     2642.30     56.68 o 
   4  -3   8       65.48       50.22     14.53 o 
   5  -3   8      143.72      133.64     19.66 o 
   6  -3   8       32.50       46.36     26.20 o 
   7  -3   8       18.24       21.47     33.46 o 
   8  -3   8      848.46      859.11     46.39 o 
   9  -3   8      347.22      372.58     35.22 o 
  10  -3   8      309.74      297.64     34.40 o 
  -8  -2   8      334.08      360.96     37.51 o 
  -7  -2   8      250.19      291.39     31.79 o 
  -6  -2   8       11.42       17.02     15.84 o 
  -5  -2   8     1299.40     1335.68     57.64 o 
  -4  -2   8        1.36       -7.22     11.93 o 
  -3  -2   8       93.40       93.33     12.09 o 
  -2  -2   8      290.67      289.66     19.63 o 
  -1  -2   8     5551.22     5437.80    181.25 o 
   0  -2   8     1354.06     1338.97     53.75 o 
   1  -2   8      944.64      890.46     27.53 o 
   2  -2   8     3808.16     3861.65     75.97 o 
   3  -2   8       65.28       73.14      9.97 o 
   4  -2   8       59.12       67.14     14.82 o 
   5  -2   8      166.81      169.46     27.01 o 
   6  -2   8     2010.90     2046.56     66.13 o 
   7  -2   8      728.03      700.19     50.79 o 
   8  -2   8     1027.67      991.46     85.46 o 
   9  -2   8      127.84       81.17     21.64 o 
  10  -2   8       43.69       36.20     20.75 o 
  -8  -1   8      134.78       84.48     33.86 o 
  -7  -1   8      891.08      969.19     48.09 o 
  -6  -1   8       47.46       36.95     16.50 o 
  -5  -1   8       84.09       77.65     31.44 o 
  -4  -1   8      459.58      446.18     28.58 o 
  -3  -1   8     1120.04     1079.01     41.34 o 
  -2  -1   8     2270.50     2289.67     51.20 o 
  -1  -1   8      447.04      452.72     19.20 o 
   0  -1   8     2695.86     2664.89     56.30 o 
   1  -1   8      525.63      547.92     20.53 o 
   2  -1   8       48.97       61.38      9.58 o 
   3  -1   8       92.98       93.54     20.15 o 
   4  -1   8     1562.46     1644.08     39.02 o 
   5  -1   8      214.93      200.60     27.41 o 
   6  -1   8      545.86      599.21     32.69 o 
   7  -1   8       93.09       84.21     18.79 o 
   8  -1   8       25.04       16.36     20.15 o 
   9  -1   8        1.30       -1.61     15.67 o 
  10  -1   8      100.18      136.90     25.63 o 
  11  -1   8       10.66       14.33     20.43 o 
  -8   0   8      193.05      197.23     28.66 o 
  -7   0   8       15.40        3.65     16.65 o 
  -6   0   8      114.30      115.85     20.75 o 
  -5   0   8      650.63      704.01     69.33 o 
  -4   0   8     4009.65     4005.22     81.30 o 
  -3   0   8       81.67       75.35     11.15 o 
  -2   0   8     2559.39     2610.22     55.61 o 
  -1   0   8       30.99       39.30      8.41 o 
   0   0   8       18.35       24.44      7.59 o 
   1   0   8        4.29        2.35      6.66 o 
   2   0   8     4465.55     4456.48     83.74 o 
   3   0   8     2507.53     2344.81     49.93 o 
   4   0   8     4419.22     4536.86     85.66 o 
   5   0   8     1053.53     1021.34     46.53 o 
   6   0   8      142.39      143.85     19.85 o 
   7   0   8       37.11       32.11     15.03 o 
   8   0   8      555.08      605.53     37.31 o 
   9   0   8      756.05      863.69     45.30 o 
  10   0   8      226.83      281.91     32.17 o 
  11   0   8      221.50      207.77     31.06 o 
  -8   1   8       12.86       35.47     30.63 o 
  -7   1   8        2.08        5.89     15.61 o 
  -6   1   8     1040.70     1067.44     45.67 o 
  -5   1   8      306.22      322.26     35.29 o 
  -4   1   8      576.53      536.15     23.27 o 
  -3   1   8      345.77      362.52     17.96 o 
  -2   1   8      223.79      245.41     17.21 o 
  -1   1   8      858.69      830.59     24.40 o 
   0   1   8     2441.38     2432.23     65.17 o 
   1   1   8     9683.23     9549.66    163.36 o 
   2   1   8      130.25      105.29     10.20 o 
   3   1   8     1550.36     1469.15     55.99 o 
   4   1   8       91.59       83.31     10.10 o 
   5   1   8      313.99      309.28     16.47 o 
   6   1   8      472.56      463.29     20.61 o 
   7   1   8     1507.41     1395.29     51.00 o 
   8   1   8        6.17       -2.10     16.12 o 
   9   1   8      462.38      524.79     54.82 o 
  10   1   8       12.11       34.09     17.90 o 
  11   1   8      126.56      129.49     25.82 o 
  -8   2   8      159.10      228.96     44.34 o 
  -7   2   8      359.61      435.34     49.98 o 
  -6   2   8      252.07      253.91     20.10 o 
  -5   2   8      130.47      150.58     16.03 o 
  -4   2   8        2.65        5.83      8.18 o 
  -3   2   8     2246.49     2280.23     50.92 o 
  -2   2   8      242.39      231.83     13.74 o 
  -1   2   8     8512.92     8692.19    149.44 o 
   0   2   8       84.36      127.10     10.06 o 
   1   2   8     4707.59     4712.35    104.46 o 
   2   2   8      307.35      359.90     15.38 o 
   3   2   8       25.37       14.58      6.70 o 
   4   2   8      442.03      485.09     26.28 o 
   5   2   8     6836.35     6742.50    173.01 o 
   6   2   8     6497.15     6562.95    121.24 o 
   7   2   8      711.62      695.86     34.19 o 
   8   2   8      345.92      347.18     28.21 o 
   9   2   8      107.46       97.50     20.43 o 
  10   2   8       61.20       52.80     31.84 o 
  11   2   8      201.23      203.16     43.53 o 
  -8   3   8       15.62       -5.64     24.19 o 
  -7   3   8      167.45      172.52     36.28 o 
  -6   3   8        8.70        3.81     14.53 o 
  -5   3   8      216.80      220.29     24.75 o 
  -4   3   8       47.41       62.81     11.14 o 
  -3   3   8      805.61      740.57     24.66 o 
  -2   3   8      228.95      238.81     17.53 o 
  -1   3   8      981.34      929.85     37.17 o 
   0   3   8      633.85      638.17     36.03 o 
   1   3   8      219.67      303.10     13.30 o 
   2   3   8     2148.80     2255.51     47.10 o 
   3   3   8     2097.47     2102.22     56.70 o 
   4   3   8     2796.59     2743.70     57.29 o 
   5   3   8      590.82      653.25     23.62 o 
   6   3   8      111.29      111.68     14.16 o 
   7   3   8      111.88      129.05     15.11 o 
   8   3   8        2.73        9.56     13.65 o 
   9   3   8       26.10       47.92     18.52 o 
  10   3   8      453.75      485.27     36.74 o 
  11   3   8       38.22       12.09     29.83 o 
  -8   4   8       80.25      110.45     34.67 o 
  -7   4   8      521.68      541.72     38.48 o 
  -6   4   8       19.78       11.61     15.67 o 
  -5   4   8      636.93      551.84     56.84 o 
  -4   4   8      699.61      738.14     36.11 o 
  -3   4   8     1563.97     1570.03     52.71 o 
  -2   4   8      412.13      393.05     43.13 o 
  -1   4   8        2.56        2.82      8.55 o 
   0   4   8     3451.48     3292.75     82.65 o 
   1   4   8     3279.23     3395.07     84.07 o 
   2   4   8     6242.67     6142.79    108.36 o 
   3   4   8      902.58      946.66     31.17 o 
   4   4   8     2054.41     1937.89     44.55 o 
   5   4   8       18.94       15.82      8.94 o 
   6   4   8       91.83       92.23     12.97 o 
   7   4   8      121.45      135.60     19.66 o 
   8   4   8     1592.15     1564.42     53.55 o 
   9   4   8       97.90      110.97     21.57 o 
  10   4   8      544.40      605.44     60.46 o 
  -8   5   8      198.08      229.12     31.35 o 
  -7   5   8       65.38       20.96     34.67 o 
  -6   5   8      741.35      783.15     42.90 o 
  -5   5   8        5.33       12.03     14.69 o 
  -4   5   8     2139.25     2024.45    116.90 o 
  -3   5   8       46.26       46.85     20.15 o 
  -2   5   8      999.25      938.43     37.91 o 
  -1   5   8        1.95       14.91     18.14 o 
   0   5   8     2521.08     2340.58     64.98 o 
   1   5   8      659.93      689.77     37.08 o 
   2   5   8      192.68      160.80     10.10 o 
   3   5   8       82.07       91.95     13.75 o 
   4   5   8      327.64      341.23     23.99 o 
   5   5   8     2712.97     2659.99     75.53 o 
   6   5   8     1864.19     1799.38     46.31 o 
   7   5   8     1154.37     1138.44     36.76 o 
   8   5   8       13.45        4.98     11.24 o 
   9   5   8      226.71      126.57     33.05 o 
  10   5   8       79.68       58.85     32.25 o 
  11   5   8       15.60       68.53     34.67 o 
  -8   6   8      456.63      415.18     38.65 o 
  -7   6   8       32.17       35.67     20.43 o 
  -6   6   8      438.91      391.85     33.50 o 
  -5   6   8       16.79        0.61     15.03 o 
  -4   6   8      141.80      168.13     22.47 o 
  -3   6   8      581.79      566.48     31.79 o 
  -2   6   8      534.80      493.55     29.58 o 
  -1   6   8     1152.52     1042.44     39.90 o 
   0   6   8     1108.73     1040.57     39.89 o 
   1   6   8       62.10       43.98     12.25 o 
   2   6   8       12.10       -7.71      9.49 o 
   3   6   8      977.74      943.56     38.27 o 
   4   6   8        4.64        9.25      7.33 o 
   5   6   8     4766.78     4643.74     90.62 o 
   6   6   8      207.10      205.99     16.67 o 
   7   6   8     2482.53     2508.62     61.00 o 
   8   6   8       34.56       35.20     13.03 o 
   9   6   8      143.76      170.29     26.15 o 
  10   6   8        5.62       -9.67     26.60 o 
  -8   7   8      309.81      231.37     51.60 o 
  -7   7   8       78.80       51.15     22.72 o 
  -6   7   8       22.41       25.28     18.40 o 
  -5   7   8      265.85      243.93     27.86 o 
  -4   7   8     1315.56     1325.28     53.36 o 
  -3   7   8       21.46       22.71     20.56 o 
  -2   7   8       26.49        6.83     12.74 o 
  -1   7   8      152.39      128.05     17.90 o 
   0   7   8       40.62       38.77     13.07 o 
   1   7   8      965.48      911.74     37.83 o 
   2   7   8       35.48       33.40     12.50 o 
   3   7   8     2668.65     2630.89     57.08 o 
   4   7   8       16.41       29.85      9.28 o 
   5   7   8       98.96       91.21     16.51 o 
   6   7   8        0.82        8.86     10.07 o 
   7   7   8       94.03      108.00     20.18 o 
   8   7   8      163.32      178.42     24.51 o 
   9   7   8      155.88      203.31     28.21 o 
  10   7   8      201.28      312.80     49.98 o 
  -7   8   8      424.02      424.86     61.27 o 
  -6   8   8       16.16       -0.22     18.21 o 
  -5   8   8      502.55      590.72     46.36 o 
  -4   8   8       11.12       20.88     26.20 o 
  -3   8   8      390.16      355.48     29.96 o 
  -2   8   8        7.69        7.43     12.82 o 
  -1   8   8      884.75      838.27     39.10 o 
   0   8   8       22.27       61.82     15.72 o 
   1   8   8     1656.66     1506.90     52.14 o 
   2   8   8      519.05      527.14     69.73 o 
   3   8   8      262.83      246.01     23.04 o 
   4   8   8       37.45       30.94     10.37 o 
   5   8   8       81.63       83.00     12.85 o 
   6   8   8      225.55      246.46     19.36 o 
   7   8   8      928.75      895.04     59.25 o 
   8   8   8     1061.43     1056.19     49.25 o 
   9   8   8       11.79       12.84     18.52 o 
  10   8   8       38.56       52.56     22.96 o 
  -7   9   8      210.04      240.24     51.60 o 
  -6   9   8       14.18       54.05     21.62 o 
  -5   9   8       62.02       41.79     19.94 o 
  -4   9   8        6.46       16.61     23.78 o 
  -3   9   8      106.54      124.38     22.47 o 
  -2   9   8      772.62      838.85     76.18 o 
  -1   9   8      112.35      106.87     19.28 o 
   0   9   8      883.55      802.12     47.56 o 
   1   9   8       86.95       81.01     17.38 o 
   2   9   8      799.68      760.64     36.94 o 
   3   9   8       74.02       87.11     18.21 o 
   4   9   8      871.39      813.25     98.76 o 
   5   9   8       14.17       11.07     11.27 o 
   6   9   8      752.69      755.43     39.13 o 
   7   9   8       48.13       56.43     25.80 o 
   8   9   8       38.62        1.69     18.00 o 
   9   9   8        4.79        8.81     19.35 o 
  -6  10   8       16.93       -4.03     32.25 o 
  -5  10   8      232.90      273.32     32.48 o 
  -4  10   8      351.37      381.53     46.36 o 
  -3  10   8        4.77       21.23     16.99 o 
  -2  10   8      895.65      962.14     48.05 o 
  -1  10   8        0.09       -2.55     14.12 o 
   0  10   8      215.44      223.31     81.42 o 
   1  10   8       55.67       41.50     16.81 o 
   2  10   8     1035.70     1052.66     63.29 o 
   3  10   8      608.13      668.24     37.74 o 
   4  10   8       80.31       78.60     18.79 o 
   5  10   8       99.34      132.21     35.47 o 
   6  10   8        8.74      -19.35     19.35 o 
   7  10   8        1.21       12.74     16.99 o 
   8  10   8       72.39       79.84     24.18 o 
   9  10   8      304.92      339.33     85.46 o 
  -5  11   8       49.25       61.27     37.08 o 
  -4  11   8      420.41      440.23     52.80 o 
  -3  11   8       41.79       25.26     19.09 o 
  -2  11   8     1663.71     1475.58     62.07 o 
  -1  11   8        6.63       11.36     17.56 o 
   0  11   8      114.40       97.25     22.21 o 
   1  11   8      337.34      364.50     32.77 o 
   2  11   8      235.33      249.47     28.11 o 
   3  11   8       29.08       38.16     23.38 o 
   4  11   8       18.47       17.01     16.27 o 
   5  11   8       29.48       24.99     28.22 o 
   6  11   8        5.76       54.01     33.05 o 
   7  11   8      518.88      501.44     58.85 o 
   8  11   8       18.21       -2.42     29.83 o 
  -4  12   8      124.96      121.73     44.34 o 
  -3  12   8       85.18      117.49     26.39 o 
  -2  12   8      141.77      130.19     62.88 o 
  -1  12   8     1318.47     1292.75     58.90 o 
   0  12   8       10.27       11.40     17.95 o 
   1  12   8      451.80      507.39     73.36 o 
   2  12   8       59.08       41.96     20.56 o 
   3  12   8       40.44       35.07     27.81 o 
   4  12   8        0.24       14.51     25.80 o 
   5  12   8      351.66      336.98     54.01 o 
   6  12   8        9.08      -20.96     29.83 o 
   7  12   8       39.17        1.61     28.22 o 
  -3  13   8      374.78      384.55     59.66 o 
  -2  13   8        1.52        8.20     21.37 o 
  -1  13   8      409.08      496.60     41.90 o 
   0  13   8        1.69        2.23     19.09 o 
   1  13   8        6.17       21.00     20.75 o 
   2  13   8        0.35        8.85     20.43 o 
   3  13   8       68.69       59.66     32.25 o 
   4  13   8      172.49      201.54     44.34 o 
   5  13   8      200.40      230.57     49.18 o 
   6  13   8      134.44      154.79     43.53 o 
  -1  14   8       35.42      -12.60     21.37 o 
   0  14   8        0.98       -5.97     20.75 o 
   1  14   8        1.13       -6.31     20.75 o 
   2  14   8      309.58      402.28     60.46 o 
   3  14   8       27.17       -4.84     27.41 o 
   4  14   8       90.56      102.38     41.12 o 
   0 -10   9      258.66      213.64     50.79 o 
   1 -10   9      318.10      320.86     59.66 o 
   2 -10   9      169.76      216.06     50.79 o 
   3 -10   9      458.62      448.24     65.30 o 
  -3  -9   9        6.72        3.72     22.04 o 
  -2  -9   9       48.34       66.08     23.76 o 
  -1  -9   9      258.80      139.47     41.92 o 
   0  -9   9       10.56       12.09     32.25 o 
   1  -9   9      726.63      748.94     71.75 o 
   2  -9   9       35.22        5.64     30.63 o 
   3  -9   9      283.54      233.94     40.71 o 
   4  -9   9      177.20      123.65     34.26 o 
   5  -9   9      256.48      322.64     37.88 o 
  -4  -8   9       68.00       42.75     46.36 o 
  -3  -8   9      145.16      149.74     70.54 o 
  -2  -8   9      195.34      238.55     32.65 o 
  -1  -8   9      903.09      890.47     48.42 o 
   0  -8   9      339.07      347.46     54.01 o 
   1  -8   9       33.18       40.31     31.44 o 
   2  -8   9        0.34      -10.48     25.80 o 
   3  -8   9       40.35       21.71     21.77 o 
   4  -8   9      665.98      740.85     47.39 o 
   5  -8   9       64.22       85.90     29.83 o 
   6  -8   9      559.75      552.16     45.19 o 
  -5  -7   9      151.31      113.50     27.04 o 
  -4  -7   9        5.71       30.04     20.66 o 
  -3  -7   9      444.56      422.60     70.54 o 
  -2  -7   9      633.18      648.83     42.12 o 
  -1  -7   9        8.26        5.94     16.24 o 
   0  -7   9       26.95       24.06     17.23 o 
   1  -7   9        8.00       30.63     28.22 o 
   2  -7   9      373.08      400.29     41.92 o 
   3  -7   9       64.78       45.98     19.51 o 
   4  -7   9      377.21      419.51     36.37 o 
   5  -7   9       24.08       37.17     20.80 o 
   6  -7   9       48.95       12.24     32.25 o 
   7  -7   9       94.53       78.26     23.62 o 
  -6  -6   9      638.79      640.47     52.00 o 
  -5  -6   9      391.71      389.05     52.80 o 
  -4  -6   9      584.55      563.49     41.30 o 
  -3  -6   9        2.99      -14.79     14.79 o 
  -2  -6   9       25.64        8.65     17.74 o 
  -1  -6   9        2.07       10.14     22.57 o 
   0  -6   9     1752.80     1746.92     62.30 o 
   1  -6   9      333.69      288.70     27.85 o 
   2  -6   9     1863.02     1976.55     93.11 o 
   3  -6   9      185.53      207.94     52.00 o 
   4  -6   9       39.46       39.35     17.90 o 
   5  -6   9       28.41       20.31     20.96 o 
   6  -6   9      407.78      306.56     53.61 o 
   7  -6   9      420.14      370.15     36.47 o 
   8  -6   9      281.08      277.88     49.58 o 
  -6  -5   9      350.33      365.86     38.14 o 
  -5  -5   9       52.80       55.69     22.04 o 
  -4  -5   9       28.98       24.86     19.66 o 
  -3  -5   9      186.64      179.58     57.24 o 
  -2  -5   9      642.58      670.11     39.79 o 
  -1  -5   9     1071.68      912.82     58.85 o 
   0  -5   9      140.71      179.28     37.32 o 
   1  -5   9      113.90      104.56     14.44 o 
   2  -5   9        4.79        2.07     12.96 o 
   3  -5   9       53.13       62.15     18.58 o 
   4  -5   9      179.67      195.68     34.67 o 
   5  -5   9     1972.32     1925.17     69.18 o 
   6  -5   9        0.40       10.87     17.74 o 
   7  -5   9     1024.82      990.43     51.02 o 
   8  -5   9       35.23       88.10     23.92 o 
   9  -5   9        0.13      -22.60     24.99 o 
  -7  -4   9        9.31       54.10     23.04 o 
  -6  -4   9        0.33      -18.77     18.95 o 
  -5  -4   9       23.04       41.06     19.35 o 
  -4  -4   9      556.71      566.45     37.91 o 
  -3  -4   9     1612.69     1706.37     62.71 o 
  -2  -4   9      149.43      150.45     22.21 o 
  -1  -4   9      451.71      451.67     31.44 o 
   0  -4   9        0.10       -8.18      8.78 o 
   1  -4   9        1.66       -5.73      9.18 o 
   2  -4   9       60.74       75.00     12.77 o 
   3  -4   9     1894.00     1849.58     74.97 o 
   4  -4   9      480.03      473.61     32.69 o 
   5  -4   9      501.63      529.16     76.99 o 
   6  -4   9       42.01       39.91     17.95 o 
   7  -4   9       53.36       44.49     18.58 o 
   8  -4   9       15.11      -15.96     15.96 o 
   9  -4   9        8.51      -16.41     16.41 o 
  -7  -3   9       36.39       34.16     22.14 o 
  -6  -3   9      116.98      152.21     25.32 o 
  -5  -3   9      903.23      871.06     45.55 o 
  -4  -3   9       86.09       49.60     17.90 o 
  -3  -3   9      491.83      526.73     51.19 o 
  -2  -3   9       14.73        3.14     10.24 o 
  -1  -3   9        2.06       -8.66      8.88 o 
   0  -3   9       81.85       77.59     12.41 o 
   1  -3   9     3277.09     3188.88     68.32 o 
   2  -3   9      350.26      385.05     32.56 o 
   3  -3   9      774.19      786.73     37.34 o 
   4  -3   9      889.20      834.21     48.37 o 
   5  -3   9       40.95       40.77     14.79 o 
   6  -3   9      398.30      415.79     31.63 o 
   7  -3   9      165.38      190.29     25.25 o 
   8  -3   9     1229.42     1256.52     55.58 o 
   9  -3   9       76.99      115.34     29.02 o 
  10  -3   9       19.58        9.51     21.33 o 
  -7  -2   9      904.67      945.47     51.19 o 
  -6  -2   9      181.04      176.95     25.93 o 
  -5  -2   9     1709.81     1741.57     63.15 o 
  -4  -2   9       92.41       80.67     17.90 o 
  -3  -2   9       31.19       61.32     19.75 o 
  -2  -2   9      742.89      725.40     37.59 o 
  -1  -2   9       44.56       57.39     11.44 o 
   0  -2   9     6279.89     6060.63    113.23 o 
   1  -2   9      237.16      273.52     27.99 o 
   2  -2   9     2517.69     2659.73     58.73 o 
   3  -2   9      409.43      423.88     19.64 o 
   4  -2   9      273.16      265.73     26.20 o 
   5  -2   9      121.36      114.48     18.71 o 
   6  -2   9     1760.75     1718.65     60.61 o 
   7  -2   9      165.81      175.14     24.75 o 
   8  -2   9      725.54      728.13     43.04 o 
   9  -2   9      101.65       60.87     21.09 o 
  10  -2   9       15.97        0.08     18.94 o 
  -8  -1   9       45.58       33.05     33.86 o 
  -7  -1   9       10.44        4.92     22.57 o 
  -6  -1   9      266.57      258.50     28.62 o 
  -5  -1   9      115.69      162.90     22.61 o 
  -4  -1   9      460.19      512.57     32.12 o 
  -3  -1   9       73.40       95.74     19.15 o 
  -2  -1   9     3635.50     3593.65     74.02 o 
  -1  -1   9     1323.50     1265.32     34.96 o 
   0  -1   9     2052.11     2003.51     47.15 o 
   1  -1   9        6.25        0.23      8.05 o 
   2  -1   9     1065.48     1063.08     31.05 o 
   3  -1   9     2291.91     2320.04     52.00 o 
   4  -1   9     2928.24     2821.92     59.72 o 
   5  -1   9     1364.49     1234.04     46.70 o 
   6  -1   9     1293.77     1205.62     73.77 o 
   7  -1   9       26.49       20.26     15.27 o 
   8  -1   9       79.65       83.27     24.59 o 
   9  -1   9      381.21      441.68     36.77 o 
  10  -1   9      170.35      200.26     31.06 o 
  -8   0   9      264.22      189.45     45.15 o 
  -7   0   9        3.85       41.92     29.02 o 
  -6   0   9      296.91      350.82     30.75 o 
  -5   0   9        7.04       24.92     14.72 o 
  -4   0   9     1932.58     1949.86    130.60 o 
  -3   0   9      125.40      122.22     13.55 o 
  -2   0   9     1258.72     1224.04     34.28 o 
  -1   0   9      709.67      760.25     26.98 o 
   0   0   9        1.18       13.26      7.69 o 
   1   0   9     2142.34     2049.99     47.30 o 
   2   0   9      972.50      932.77     28.14 o 
   3   0   9     2745.24     2694.98     57.40 o 
   4   0   9      880.60      949.91     28.52 o 
   5   0   9      104.00       88.63     37.08 o 
   6   0   9       20.96       33.53     16.93 o 
   7   0   9      525.74      595.11     35.46 o 
   8   0   9       87.19       65.28     18.79 o 
   9   0   9      557.34      528.54     37.91 o 
  10   0   9      143.98      132.94     38.70 o 
  11   0   9       21.01       11.60     20.75 o 
  -8   1   9      124.20      114.48     37.89 o 
  -7   1   9        9.14       -4.03     27.41 o 
  -6   1   9      746.95      813.44     65.30 o 
  -5   1   9      313.27      366.06     29.43 o 
  -4   1   9      193.15      172.64     16.23 o 
  -3   1   9      153.41      168.11     14.29 o 
  -2   1   9       33.96       28.31      8.79 o 
  -1   1   9      942.63      907.56     42.61 o 
   0   1   9        3.96        5.31      7.17 o 
   1   1   9     4225.45     4075.97     78.94 o 
   2   1   9      497.81      530.75     20.24 o 
   3   1   9      212.04      186.47     19.44 o 
   4   1   9      185.02      208.13     27.96 o 
   5   1   9       14.29       14.91     11.69 o 
   6   1   9       12.18       13.09     12.17 o 
   7   1   9      985.72     1001.78     43.22 o 
   8   1   9      958.42      947.78     44.18 o 
   9   1   9      718.97      587.62     38.75 o 
  10   1   9       24.39       36.09     19.66 o 
  11   1   9       21.48       35.10     21.07 o 
  -8   2   9      488.46      540.14     62.08 o 
  -7   2   9      428.13      472.42     55.63 o 
  -6   2   9        1.05       -5.64     21.77 o 
  -5   2   9      500.04      438.51     32.11 o 
  -4   2   9       32.59       36.46     16.12 o 
  -3   2   9      465.15      434.90     19.92 o 
  -2   2   9      172.15      173.46     13.10 o 
  -1   2   9     6102.18     6053.07    109.47 o 
   0   2   9       69.34       53.11      8.80 o 
   1   2   9      671.20      650.36     35.21 o 
   2   2   9      138.25      127.46     11.57 o 
   3   2   9       11.20       14.35      7.54 o 
   4   2   9     1424.71     1370.41     35.63 o 
   5   2   9      573.18      568.84     22.76 o 
   6   2   9     4417.66     4296.37    125.66 o 
   7   2   9      281.20      256.37     24.75 o 
   8   2   9       40.58       36.35     16.81 o 
   9   2   9      106.98       91.92     21.66 o 
  10   2   9       20.66       19.75     19.38 o 
  11   2   9        5.72      -12.15     18.52 o 
  -8   3   9      100.49       81.42     36.28 o 
  -7   3   9       12.80        8.06     25.80 o 
  -6   3   9       66.30       70.05     21.36 o 
  -5   3   9      320.21      325.60     29.01 o 
  -4   3   9      188.01      230.99     23.94 o 
  -3   3   9     2037.51     1882.06     60.12 o 
  -2   3   9      818.11      830.98     40.71 o 
  -1   3   9      391.77      359.92     23.08 o 
   0   3   9      626.93      718.87     25.98 o 
   1   3   9       85.45       95.63      9.37 o 
   2   3   9      787.35      754.08     27.31 o 
   3   3   9      684.30      685.19     22.97 o 
   4   3   9     5349.14     5206.43     98.10 o 
   5   3   9      242.09      264.27     16.83 o 
   6   3   9      654.17      625.33     25.54 o 
   7   3   9      382.89      382.24     25.68 o 
   8   3   9      303.79      283.09     27.04 o 
   9   3   9      240.31      324.92     30.21 o 
  10   3   9      949.15     1019.91     49.86 o 
  11   3   9      210.55      174.13     42.73 o 
  -8   4   9       32.77       27.41     31.44 o 
  -7   4   9       59.24       57.24     27.41 o 
  -6   4   9      413.79      512.35     37.04 o 
  -5   4   9      164.21      146.94     41.12 o 
  -4   4   9      738.23      748.24     62.08 o 
  -3   4   9       36.28       24.59     15.72 o 
  -2   4   9      127.26      138.99     18.24 o 
  -1   4   9       50.52       41.04     14.11 o 
   0   4   9     1584.99     1293.81     44.18 o 
   1   4   9      214.49      229.20     20.56 o 
   2   4   9     5231.28     5032.13     93.69 o 
   3   4   9     1587.79     1635.59     84.65 o 
   4   4   9      970.70      984.01     29.28 o 
   5   4   9       39.08       32.72      9.83 o 
   6   4   9       71.16       97.22     18.35 o 
   7   4   9      398.87      415.15     23.11 o 
   8   4   9      351.05      334.30     28.78 o 
   9   4   9      183.89      199.39     26.47 o 
  10   4   9        3.34       -7.26     24.19 o 
  11   4   9       15.72      -22.57     22.57 o 
  -8   5   9      138.36       91.90     35.47 o 
  -7   5   9        3.66       12.97     18.14 o 
  -6   5   9      418.35      449.31     35.46 o 
  -5   5   9        0.45      -12.24     14.62 o 
  -4   5   9        5.64        1.19     12.96 o 
  -3   5   9      740.00      639.90     55.63 o 
  -2   5   9     1136.65     1002.79     41.60 o 
  -1   5   9      872.90      772.52     47.97 o 
   0   5   9     3690.05     3773.45     95.47 o 
   1   5   9      246.39      244.48     20.80 o 
   2   5   9     1166.62     1081.44     40.16 o 
   3   5   9        3.40        0.16      6.35 o 
   4   5   9     1139.30     1146.90     39.21 o 
   5   5   9      171.20      230.46     62.08 o 
   6   5   9       35.63       19.29     10.37 o 
   7   5   9     1307.54     1306.71     40.83 o 
   8   5   9       67.70       33.47     19.85 o 
   9   5   9       40.00       70.65     29.02 o 
  10   5   9        0.96        7.26     26.60 o 
  -7   6   9       90.08       85.45     39.10 o 
  -6   6   9       98.13       93.54     23.92 o 
  -5   6   9      187.64      133.13     22.61 o 
  -4   6   9      113.67      104.83     39.10 o 
  -3   6   9     2005.84     1909.78    109.64 o 
  -2   6   9     2357.52     2165.46     66.94 o 
  -1   6   9      357.60      372.24     26.50 o 
   0   6   9      264.78      279.59     30.23 o 
   1   6   9      294.04      276.11     61.67 o 
   2   6   9       24.72       10.53     13.71 o 
   3   6   9     1372.49     1416.27     48.15 o 
   4   6   9        0.70        3.97      8.01 o 
   5   6   9     1815.42     1730.34    121.33 o 
   6   6   9      518.31      504.28     29.17 o 
   7   6   9        4.29        4.02     11.24 o 
   8   6   9        0.12        3.61     12.45 o 
   9   6   9      370.94      379.71     46.76 o 
  10   6   9       95.59      113.67     36.28 o 
  -7   7   9       60.75       82.85     24.99 o 
  -6   7   9      168.91      152.46     26.77 o 
  -5   7   9      921.75      950.14     52.40 o 
  -4   7   9       56.36       38.33     18.00 o 
  -3   7   9     3514.01     3445.67     97.40 o 
  -2   7   9      248.62      228.88     37.89 o 
  -1   7   9      121.78       88.22     24.99 o 
   0   7   9      129.10      147.01     19.75 o 
   1   7   9     1555.22     1433.48     50.45 o 
   2   7   9      775.51      777.95     59.25 o 
   3   7   9     2258.67     2172.39     65.69 o 
   4   7   9      375.84      399.78     19.69 o 
   5   7   9       99.19       95.24     13.08 o 
   6   7   9      134.20      148.26     15.95 o 
   7   7   9      539.61      544.01     26.53 o 
   8   7   9       83.16       81.99     20.96 o 
   9   7   9       21.01       10.88     17.67 o 
  10   7   9      556.45      644.94     63.69 o 
  -7   8   9      306.45      347.44     37.37 o 
  -6   8   9       29.39       43.50     52.00 o 
  -5   8   9      674.18      740.26     72.96 o 
  -4   8   9       81.44      115.33     22.38 o 
  -3   8   9       28.13       17.66     15.93 o 
  -2   8   9      262.51      261.04     26.22 o 
  -1   8   9       25.72       34.34     14.22 o 
   0   8   9     1576.60     1532.11     57.64 o 
   1   8   9      499.90      453.74     32.65 o 
   2   8   9      771.60      682.44     34.65 o 
   3   8   9      104.70      123.41     19.37 o 
   4   8   9       25.94       26.10     13.54 o 
   5   8   9        0.65       -3.38      9.58 o 
   6   8   9      284.79      311.60     31.07 o 
   7   8   9       59.28       50.01     17.42 o 
   8   8   9      789.39      824.14     60.87 o 
   9   8   9      289.17      281.23     45.55 o 
  10   8   9       29.08       32.65     22.23 o 
  -6   9   9       41.13       39.56     22.61 o 
  -5   9   9       34.10       21.28     19.73 o 
  -4   9   9      141.04      128.05     24.67 o 
  -3   9   9        5.64      -11.08     16.12 o 
  -2   9   9      783.47      828.82     43.53 o 
  -1   9   9      156.03      135.59     41.52 o 
   0   9   9     1473.52     1447.69     55.56 o 
   1   9   9        0.07       12.19     18.14 o 
   2   9   9      357.32      322.40     28.01 o 
   3   9   9      127.19      129.44     43.94 o 
   4   9   9     1165.86     1186.22    150.35 o 
   5   9   9       56.35       54.20     24.19 o 
   6   9   9     1087.72     1041.58     72.56 o 
   7   9   9      307.31      400.52     39.91 o 
   8   9   9       29.69       19.26     18.40 o 
   9   9   9      184.04      207.54     29.83 o 
  -6  10   9        3.23      -30.63     30.63 o 
  -5  10   9       68.01       97.03     24.77 o 
  -4  10   9      377.21      373.68     35.79 o 
  -3  10   9      159.35      179.24     27.29 o 
  -2  10   9      485.03      534.90     38.22 o 
  -1  10   9        5.51        4.92     15.93 o 
   0  10   9        6.61        4.79     14.51 o 
   1  10   9       36.64       27.75     37.89 o 
   2  10   9      146.00      181.77     24.33 o 
   3  10   9      400.47      437.72     41.12 o 
   4  10   9      248.92      199.85     24.56 o 
   5  10   9      803.02      714.76     40.09 o 
   6  10   9       73.91       51.60     29.02 o 
   7  10   9       11.72       -4.84     24.19 o 
   8  10   9        0.68       21.77     29.02 o 
   9  10   9       67.00       17.74     32.25 o 
  -5  11   9      236.70      400.67     61.27 o 
  -4  11   9      232.04      277.77     33.49 o 
  -3  11   9      141.59      162.41     28.58 o 
  -2  11   9        4.05      -15.88     15.88 o 
  -1  11   9       95.06       82.24     28.62 o 
   0  11   9      324.81      341.70     32.69 o 
   1  11   9     1219.00     1122.02     51.30 o 
   2  11   9       31.26       15.38     15.69 o 
   3  11   9     1193.52     1109.14     51.30 o 
   4  11   9       16.10       50.62     18.40 o 
   5  11   9      103.46      132.21     40.31 o 
   6  11   9       76.50       66.11     32.25 o 
   8  11   9       12.01      -29.02     29.02 o 
  -4  12   9        8.95       40.94     23.44 o 
  -3  12   9       60.34      100.23     43.94 o 
  -2  12   9      296.75      330.92     35.90 o 
  -1  12   9      931.70      995.34     53.50 o 
   0  12   9      263.36      208.25     41.12 o 
   1  12   9      492.26      492.07     39.89 o 
   2  12   9       17.70       19.63     20.18 o 
   3  12   9        1.71      -15.32     16.53 o 
   4  12   9        0.88        7.26     26.60 o 
   5  12   9       62.39       50.79     31.44 o 
   6  12   9      625.80      736.85     73.36 o 
   7  12   9       16.96        3.22     27.41 o 
  -3  13   9      345.56      464.31     47.56 o 
  -2  13   9        5.95       31.33     22.47 o 
  -1  13   9      102.67      108.66     27.78 o 
   0  13   9        2.88       -1.79     19.04 o 
   1  13   9        3.90       15.16     22.17 o 
   2  13   9      256.97      281.30     34.40 o 
   3  13   9       15.00       27.41     31.44 o 
   4  13   9      407.13      470.00     63.69 o 
   5  13   9       35.40       27.41     29.83 o 
   6  13   9      125.36      127.38     40.31 o 
  -1  14   9        6.29       26.60     24.51 o 
   0  14   9      128.36      177.97     31.60 o 
   1  14   9       50.21       10.21     23.35 o 
   2  14   9       53.91       54.36     51.19 o 
   3  14   9       13.25       68.53     39.50 o 
   4  14   9       76.58      112.87     43.53 o 
  -1  -9  10      532.69      569.16     69.33 o 
   0  -9  10      112.70      107.22     42.73 o 
   1  -9  10      416.47      499.83     66.91 o 
   2  -9  10       21.30       29.83     36.28 o 
   3  -9  10        4.93      -28.22     28.22 o 
   4  -9  10        5.70       -3.11     19.84 o 
  -3  -8  10      113.13       86.87     50.39 o 
  -2  -8  10       93.16       70.46     24.91 o 
  -1  -8  10      192.03      187.84     44.34 o 
   0  -8  10      146.83      101.58     41.92 o 
   1  -8  10       31.66       45.15     29.83 o 
   2  -8  10      117.87       86.26     39.50 o 
   3  -8  10      344.71      352.21     36.40 o 
   4  -8  10      479.20      440.21     40.29 o 
   5  -8  10        0.21       -9.45     20.18 o 
   6  -8  10      269.06      314.34     89.08 o 
  -4  -7  10      976.30      913.74    100.37 o 
  -3  -7  10       61.87       75.37     39.10 o 
  -2  -7  10      586.14      650.67     78.20 o 
  -1  -7  10       49.05       48.27     21.90 o 
   0  -7  10      240.24      229.76     47.56 o 
   1  -7  10       35.07       20.96     27.41 o 
   2  -7  10     1514.43     1662.90     65.08 o 
   3  -7  10      333.41      307.30     33.63 o 
   4  -7  10      615.94      645.68     44.87 o 
   5  -7  10        8.77        7.49     18.52 o 
   6  -7  10       20.45       21.87     20.56 o 
   7  -7  10      122.02      128.09     36.28 o 
  -5  -6  10       58.00       59.54     24.91 o 
  -4  -6  10      458.87      503.91     71.75 o 
  -3  -6  10       35.29       30.48     21.07 o 
  -2  -6  10       32.85       19.31     17.90 o 
  -1  -6  10       33.87       49.16     18.94 o 
   0  -6  10      728.01      713.48     77.80 o 
   1  -6  10      449.25      457.10     54.82 o 
   2  -6  10      452.77      458.71     50.79 o 
   3  -6  10      287.13      236.17     29.60 o 
   4  -6  10      165.94      149.20     26.20 o 
   5  -6  10       29.75       45.11     20.23 o 
   6  -6  10        5.68       -7.60     17.90 o 
   7  -6  10      458.37      456.29     40.46 o 
   8  -6  10       46.54       11.15     20.50 o 
  -6  -5  10      600.70      670.74     66.11 o 
  -5  -5  10      152.93      177.24     31.04 o 
  -4  -5  10      311.39      325.68     34.48 o 
  -3  -5  10      337.60      444.11     36.48 o 
  -2  -5  10      854.47      906.26     46.08 o 
  -1  -5  10     1053.46     1008.69     48.37 o 
   0  -5  10      586.79      595.42     36.15 o 
   1  -5  10      407.02      470.61     25.33 o 
   2  -5  10      104.84      100.86     21.23 o 
   3  -5  10      716.36      725.92     41.77 o 
   4  -5  10      107.17      132.44     23.98 o 
   5  -5  10     2077.66     1747.80     97.55 o 
   6  -5  10       71.55       43.33     20.18 o 
   7  -5  10      387.97      330.39     34.48 o 
   8  -5  10        9.25       -0.43     19.66 o 
  -6  -4  10      151.09      165.89     28.75 o 
  -5  -4  10      218.06      287.91     43.13 o 
  -4  -4  10       43.44       41.82     19.61 o 
  -3  -4  10     1236.11     1298.74     55.58 o 
  -2  -4  10       84.35       82.28     20.56 o 
  -1  -4  10      728.57      698.25     38.90 o 
   0  -4  10      108.14      100.24     20.02 o 
   1  -4  10     1091.96     1005.98     34.13 o 
   2  -4  10      131.59      144.13     21.90 o 
   3  -4  10      948.36     1038.86     47.06 o 
   4  -4  10       91.91      102.60     20.75 o 
   5  -4  10      533.54      590.74     85.05 o 
   6  -4  10       71.74       94.38     21.57 o 
   7  -4  10       28.53       19.00     17.32 o 
   8  -4  10      645.96      624.96     44.15 o 
   9  -4  10      222.84      236.22     33.06 o 
  -6  -3  10       50.09       62.18     32.65 o 
  -5  -3  10      729.38      784.03     45.76 o 
  -4  -3  10      264.48      279.55     29.25 o 
  -3  -3  10      515.19      529.82     35.54 o 
  -2  -3  10       99.17      105.48     19.61 o 
  -1  -3  10      660.71      668.52     27.88 o 
   0  -3  10      238.49      234.14     18.37 o 
   1  -3  10      834.05      846.98     30.32 o 
   2  -3  10     4064.77     4170.15    133.82 o 
   3  -3  10      290.23      244.56     33.46 o 
   4  -3  10     1514.14     1481.33     56.15 o 
   5  -3  10        0.40        4.23     17.74 o 
   6  -3  10      979.79      931.22     45.82 o 
   7  -3  10       23.31       16.25     21.36 o 
   8  -3  10      788.73      832.27     48.44 o 
   9  -3  10      235.83      200.02     29.92 o 
  -7  -2  10      186.79      209.03     30.75 o 
  -6  -2  10      263.25      296.33     32.70 o 
  -5  -2  10        8.32        5.28     16.85 o 
  -4  -2  10        4.79       19.14     15.67 o 
  -3  -2  10      164.06      202.54     39.50 o 
  -2  -2  10     1142.05     1082.63     38.40 o 
  -1  -2  10      339.47      331.53     19.88 o 
   0  -2  10      518.19      550.74     24.64 o 
   1  -2  10       29.36       19.72     10.55 o 
   2  -2  10      371.37      355.58     36.50 o 
   3  -2  10      209.94      223.39     18.45 o 
   4  -2  10      645.90      594.24     34.77 o 
   5  -2  10      592.03      592.59     35.86 o 
   6  -2  10     1168.93     1170.69     50.39 o 
   7  -2  10      159.62      219.32     27.29 o 
   8  -2  10      331.09      292.35     31.35 o 
   9  -2  10        5.18       23.85     20.50 o 
  10  -2  10      124.80      147.32     28.75 o 
  -7  -1  10       85.69      108.03     37.89 o 
  -6  -1  10      164.18      114.05     23.65 o 
  -5  -1  10      218.00      224.90     26.71 o 
  -4  -1  10      389.75      398.14     30.53 o 
  -3  -1  10      174.36      193.74     16.95 o 
  -2  -1  10     1482.16     1478.73     40.64 o 
  -1  -1  10      725.61      708.14     26.14 o 
   0  -1  10     3279.97     3221.19     68.73 o 
   1  -1  10      455.44      471.60     32.30 o 
   2  -1  10      761.53      829.50     28.43 o 
   3  -1  10     1584.89     1481.04     39.54 o 
   4  -1  10     2092.37     2024.62     63.82 o 
   5  -1  10     1477.74     1437.08     52.62 o 
   6  -1  10       77.46       66.40     16.99 o 
   7  -1  10      545.25      487.14     35.03 o 
   8  -1  10        9.48        4.74     37.89 o 
   9  -1  10      297.55      298.84     32.77 o 
  10  -1  10        2.40       20.61     20.75 o 
  -7   0  10       25.69       18.54     30.63 o 
  -6   0  10      638.77      692.51     64.49 o 
  -5   0  10     1136.31     1105.76     47.74 o 
  -4   0  10       43.38       59.82     16.53 o 
  -3   0  10     1382.82     1371.99     39.25 o 
  -2   0  10      392.60      394.67     20.46 o 
  -1   0  10       18.08       10.65      9.12 o 
   0   0  10      215.05      195.32     29.02 o 
   1   0  10     3761.80     3787.51     76.94 o 
   2   0  10      133.69      116.94     16.33 o 
   3   0  10     1850.22     1814.45     59.54 o 
   4   0  10       10.45        9.00      8.77 o 
   5   0  10      197.27      151.18     19.51 o 
   6   0  10       10.50       -2.31     12.74 o 
   7   0  10      114.59      152.58     49.98 o 
   8   0  10      140.13      113.89     22.61 o 
   9   0  10      605.77      711.17     44.68 o 
  10   0  10       11.58       12.80     32.65 o 
  -7   1  10      131.23      181.39     41.12 o 
  -6   1  10       50.52       83.04     30.63 o 
  -5   1  10      475.57      427.28     49.18 o 
  -4   1  10      515.23      463.69     30.97 o 
  -3   1  10        9.70        8.53      9.36 o 
  -2   1  10        1.97       -5.67      8.66 o 
  -1   1  10     8524.45     8286.14    147.48 o 
   0   1  10       27.34       11.71     11.69 o 
   1   1  10     2472.96     2383.62     53.46 o 
   2   1  10      730.11      728.49     49.34 o 
   3   1  10      565.49      588.77     22.74 o 
   4   1  10       82.08      117.09     12.99 o 
   5   1  10     1303.75     1325.90     37.07 o 
   6   1  10     1481.02     1528.08     54.58 o 
   7   1  10     3145.13     3155.68     90.82 o 
   8   1  10      483.23      487.62     35.33 o 
   9   1  10        2.43      -10.69     15.27 o 
  10   1  10        2.13       15.94     19.04 o 
  -7   2  10      432.37      409.54     54.01 o 
  -6   2  10       18.39       28.22     25.80 o 
  -5   2  10        7.13        3.63     15.96 o 
  -4   2  10       15.00       18.43     13.96 o 
  -3   2  10     1272.66     1166.22     45.56 o 
  -2   2  10      898.80      946.88     38.71 o 
  -1   2  10      514.80      467.25     22.15 o 
   0   2  10     1181.12     1144.43     31.30 o 
   1   2  10      364.07      369.94     18.60 o 
   2   2  10      103.91      126.88     12.43 o 
   3   2  10       77.12       58.04     12.54 o 
   4   2  10     2375.02     2369.83     72.86 o 
   5   2  10        2.39        3.07      8.48 o 
   6   2  10      104.55      100.86     13.90 o 
   7   2  10        3.78       17.93     13.89 o 
   8   2  10       31.66       34.97     27.01 o 
   9   2  10        7.82        3.94     17.33 o 
  10   2  10      250.53      240.18     30.77 o 
  11   2  10      138.66      147.00     28.62 o 
  -7   3  10        0.93       -8.87     25.80 o 
  -6   3  10       32.16       58.85     29.83 o 
  -5   3  10      637.70      584.89     61.67 o 
  -4   3  10      606.38      647.23     72.15 o 
  -3   3  10      451.60      402.29     28.49 o 
  -2   3  10     1449.14     1340.90     72.15 o 
  -1   3  10      264.42      228.29     30.63 o 
   0   3  10       27.31       37.22     12.25 o 
   1   3  10      100.93       99.22     15.96 o 
   2   3  10     1879.20     1754.46     41.42 o 
   3   3  10      108.20      140.80     12.68 o 
   4   3  10      898.04      913.11     28.62 o 
   5   3  10      684.00      680.29     32.52 o 
   6   3  10      448.80      439.63     22.81 o 
   7   3  10       30.15       23.63     14.33 o 
   8   3  10      740.98      701.23     38.97 o 
   9   3  10      772.12      830.14     43.72 o 
  10   3  10       16.47       31.61     21.77 o 
  11   3  10       55.46       88.68     36.28 o 
  -7   4  10       24.71       42.73     30.63 o 
  -6   4  10      976.31      972.38     49.29 o 
  -5   4  10       70.77       41.46     19.04 o 
  -4   4  10     1725.11     1743.55     62.42 o 
  -3   4  10       24.34       21.47     13.96 o 
  -2   4  10        0.31        7.66     12.54 o 
  -1   4  10      116.88      144.45     18.52 o 
   0   4  10     1243.99     1127.29     58.45 o 
   1   4  10     2725.30     2705.22     74.39 o 
   2   4  10      945.22      897.97     35.90 o 
   3   4  10      692.03      704.74     23.82 o 
   4   4  10       24.36        9.91      9.44 o 
   5   4  10       67.33       76.09     12.44 o 
   6   4  10      813.09      903.07     31.74 o 
   7   4  10      864.96      904.31     56.76 o 
   8   4  10       50.62       55.09     27.01 o 
   9   4  10      502.36      485.46     35.60 o 
  10   4  10        9.39       -3.87     43.94 o 
  -7   5  10        4.09      -10.41     19.94 o 
  -6   5  10      311.55      302.46     33.62 o 
  -5   5  10       54.67       74.30     20.50 o 
  -4   5  10      207.11      212.23     26.20 o 
  -3   5  10     1687.74     1628.15     58.41 o 
  -2   5  10      863.18      808.68     38.19 o 
  -1   5  10     1766.67     1711.67     96.74 o 
   0   5  10      734.61      718.26     61.27 o 
   1   5  10     1110.13     1033.16     90.70 o 
   2   5  10      332.24      285.53     29.83 o 
   3   5  10       73.37       86.43     15.48 o 
   4   5  10      838.42      790.36     26.57 o 
   5   5  10    10453.63    10486.51    185.14 o 
   6   5  10      317.21      377.75     23.29 o 
   7   5  10     1300.38     1335.42     41.38 o 
   8   5  10       58.99       60.46     18.24 o 
   9   5  10       17.58       25.36     17.64 o 
  10   5  10       11.88        3.22     24.19 o 
  -7   6  10       48.06       27.40     32.65 o 
  -6   6  10       45.15       36.80     20.88 o 
  -5   6  10        1.92        9.65     27.81 o 
  -4   6  10       37.90       44.84     17.90 o 
  -3   6  10      107.61      121.45     20.52 o 
  -2   6  10      315.67      239.47     24.75 o 
  -1   6  10      834.86      855.50     39.32 o 
   0   6  10        3.51        0.85     19.35 o 
   1   6  10        8.56        6.93     17.33 o 
   2   6  10      416.92      364.92     26.47 o 
   3   6  10     2374.13     2299.39     68.11 o 
   4   6  10      662.96      626.07     32.65 o 
   5   6  10      370.67      358.72     34.67 o 
   6   6  10       26.98       21.80     14.22 o 
   7   6  10       25.07       55.36     13.71 o 
   8   6  10       30.13       30.23     17.38 o 
   9   6  10       50.21       95.13     30.63 o 
  -7   7  10       61.52       94.99     27.29 o 
  -6   7  10       14.96       -4.03     27.81 o 
  -5   7  10      374.97      322.71     33.27 o 
  -4   7  10       19.93       25.07     17.79 o 
  -3   7  10      435.82      409.43     32.36 o 
  -2   7  10       14.29       24.47     13.89 o 
  -1   7  10      348.46      306.97     45.15 o 
   0   7  10      764.63      693.00     35.91 o 
   1   7  10     2037.07     1809.87     66.11 o 
   2   7  10     1722.49     1795.51    108.83 o 
   3   7  10      692.72      695.78     48.37 o 
   4   7  10      502.76      540.19     31.79 o 
   5   7  10       54.82       66.96     17.23 o 
   6   7  10      326.41      286.32     20.52 o 
   7   7  10        8.54       -0.20     12.49 o 
   8   7  10      506.33      482.90     47.56 o 
   9   7  10       10.81        3.27     18.79 o 
  10   7  10      161.51      181.39     41.12 o 
  -6   8  10      139.23      123.95     28.23 o 
  -5   8  10      307.49      311.26     34.20 o 
  -4   8  10      460.36      577.33     42.32 o 
  -3   8  10       30.35       40.74     18.14 o 
  -2   8  10      440.73      515.53     35.33 o 
  -1   8  10      540.16      529.47     34.77 o 
   0   8  10     2261.05     2014.68     66.41 o 
   1   8  10       43.75       24.52     14.12 o 
   2   8  10      294.95      247.85     24.75 o 
   3   8  10       15.71      -15.64     22.17 o 
   4   8  10      147.06      171.89     22.25 o 
   5   8  10      211.80      237.89     25.13 o 
   6   8  10     1243.26     1289.86     51.77 o 
   7   8  10      612.85      673.18     38.93 o 
   8   8  10       77.91       77.39     28.22 o 
   9   8  10       13.28       17.35     20.75 o 
  -6   9  10      169.55      155.82     30.01 o 
  -5   9  10        6.77       26.89     20.92 o 
  -4   9  10      163.36      170.00     30.63 o 
  -3   9  10       63.32       58.71     20.15 o 
  -2   9  10      613.98      560.78     38.08 o 
  -1   9  10        8.93       26.74     15.61 o 
   0   9  10      454.71      400.56     39.91 o 
   1   9  10        0.99        1.58     13.39 o 
   2   9  10       18.90      -12.50     12.50 o 
   3   9  10      387.26      393.47     30.53 o 
   4   9  10      421.70      424.38     31.75 o 
   5   9  10      820.30     1008.61     51.60 o 
   6   9  10       35.67       15.66     16.46 o 
   7   9  10      438.78      436.14     54.82 o 
   9   9  10       14.56       15.32     30.63 o 
  -5  10  10       16.68       13.62     22.46 o 
  -4  10  10      492.49      459.82     39.25 o 
  -3  10  10       12.40       26.18     18.79 o 
  -2  10  10      276.98      258.18     30.77 o 
  -1  10  10        7.19       -6.70     14.30 o 
   0  10  10       50.58       54.37     18.22 o 
   1  10  10      212.10      216.63     26.77 o 
   2  10  10        2.33       14.63     15.03 o 
   3  10  10      717.03      753.82     42.56 o 
   4  10  10        0.48      -16.12     16.12 o 
   5  10  10       50.14       36.60     18.00 o 
   6  10  10       36.17       31.44     29.83 o 
   7  10  10      131.09      106.42     37.08 o 
   8  10  10       48.20       45.15     33.86 o 
  -4  11  10       73.60       76.49     24.79 o 
  -3  11  10       54.89       46.87     43.13 o 
  -2  11  10       22.13        0.44     17.38 o 
  -1  11  10      169.74      165.94     27.36 o 
   0  11  10        0.05        5.97     16.99 o 
   1  11  10      525.75      571.32     40.46 o 
   2  11  10       90.58       61.77     21.77 o 
   3  11  10       90.81       46.92     39.50 o 
   4  11  10       14.18       -1.44     20.96 o 
   5  11  10        1.63      -20.96     24.99 o 
   6  11  10      106.65      144.31     41.92 o 
   7  11  10      169.40      167.69     45.95 o 
   8  11  10      492.32      395.03     57.24 o 
  -3  12  10       96.76      101.26     27.43 o 
  -2  12  10        3.20       36.48     21.37 o 
  -1  12  10      257.48      269.65    103.59 o 
   0  12  10        9.33        3.26     18.47 o 
   1  12  10      134.04       78.20     22.80 o 
   2  12  10      332.39      301.65     33.26 o 
   3  12  10       51.81       62.87     20.52 o 
   4  12  10      254.86      314.58     34.09 o 
   5  12  10      226.16      231.37     47.56 o 
   6  12  10      229.93      291.84     55.63 o 
   7  12  10        4.84       20.15     36.28 o 
  -2  13  10      241.41      264.18     46.76 o 
  -1  13  10       33.22       -5.27     21.07 o 
   0  13  10        4.93      -19.38     19.38 o 
   1  13  10        9.21       59.14     23.08 o 
   2  13  10      488.46      566.57     44.11 o 
   3  13  10       12.60       44.21     43.53 o 
   4  13  10      101.33       46.76     36.28 o 
   5  13  10        0.59        5.64     30.63 o 
   0  14  10       16.59        7.29     24.59 o 
   1  14  10      107.52      140.20     36.68 o 
   2  14  10      381.02      449.79     57.64 o 
   3  14  10       14.60       58.04     37.08 o 
  -1  -8  11       95.27      138.66     44.34 o 
   0  -8  11       55.21       68.53     38.70 o 
   1  -8  11       15.66       49.18     37.89 o 
   2  -8  11       68.53       33.86     35.47 o 
   3  -8  11      252.91      264.43     55.63 o 
   4  -8  11      568.82      686.54     49.47 o 
  -3  -7  11       21.52       -4.55     23.78 o 
  -2  -7  11       30.44       16.46     22.51 o 
  -1  -7  11        4.23      -20.15     25.80 o 
   0  -7  11      162.24      112.87     41.12 o 
   1  -7  11      219.02      270.07     49.98 o 
   2  -7  11      617.39      728.79     72.56 o 
   3  -7  11      557.42      596.43    122.94 o 
   4  -7  11      136.54       97.24     25.32 o 
   5  -7  11       72.41       47.94     24.33 o 
   6  -7  11       24.03       18.76     22.72 o 
  -4  -6  11        2.96        6.75     22.47 o 
  -3  -6  11        2.28        3.63     18.94 o 
  -2  -6  11       43.40       66.38     23.86 o 
  -1  -6  11      513.57      505.91     41.52 o 
   0  -6  11      613.26      699.76     68.53 o 
   1  -6  11     1168.91     1167.35     79.01 o 
   2  -6  11       35.20       49.80     22.57 o 
   3  -6  11       10.22      -14.49     42.73 o 
   4  -6  11       31.89       23.47     37.89 o 
   5  -6  11      476.13      465.98     40.43 o 
   6  -6  11       38.88       32.76     38.70 o 
   7  -6  11     1057.86     1162.51     76.59 o 
  -5  -5  11       27.06       28.36     23.65 o 
  -4  -5  11        4.36      -11.69     19.95 o 
  -3  -5  11      200.31      186.14     34.67 o 
  -2  -5  11        9.32       14.45     19.35 o 
  -1  -5  11     1100.40     1176.61     52.54 o 
   0  -5  11       50.16       35.12     18.95 o 
   1  -5  11       28.39       51.31     20.15 o 
   2  -5  11      126.70      151.23     24.43 o 
   3  -5  11      412.98      376.32     34.15 o 
   4  -5  11      350.68      317.26     33.05 o 
   5  -5  11      707.68      717.65    108.43 o 
   6  -5  11      651.12      596.32     66.11 o 
   7  -5  11      134.05      125.14     35.47 o 
   8  -5  11       28.58       45.76     29.43 o 
  -5  -4  11       86.27       84.21     24.77 o 
  -4  -4  11        4.60       -2.51     18.00 o 
  -3  -4  11     1206.86     1378.88     59.28 o 
  -2  -4  11       97.56      101.91     22.14 o 
  -1  -4  11        2.76       -2.33     15.11 o 
   0  -4  11      135.57      175.91     25.80 o 
   1  -4  11       57.94       75.54     14.91 o 
   2  -4  11      397.24      409.17     45.95 o 
   3  -4  11      301.05      314.84     30.97 o 
   4  -4  11     1224.68     1287.16     55.86 o 
   5  -4  11      274.93      210.21     28.21 o 
   6  -4  11        8.36       -3.07     18.14 o 
   7  -4  11        0.85       -6.06     16.50 o 
   8  -4  11       84.59       50.23     22.78 o 
  -6  -3  11      195.43      249.01     32.74 o 
  -5  -3  11      623.29      672.61     44.11 o 
  -4  -3  11       65.52       52.02     20.34 o 
  -3  -3  11        0.95        8.70     18.54 o 
  -2  -3  11        2.79       15.26     16.24 o 
  -1  -3  11      102.10      102.90     15.54 o 
   0  -3  11     2658.33     2639.44     88.17 o 
   1  -3  11        6.48        3.53     10.97 o 
   2  -3  11     1951.63     2109.89     54.48 o 
   3  -3  11      240.53      187.41     24.67 o 
   4  -3  11        9.34        5.73     15.36 o 
   5  -3  11       27.08       22.76     17.38 o 
   6  -3  11      337.70      336.66     72.15 o 
   7  -3  11      369.76      373.55     35.34 o 
   8  -3  11      453.15      405.41     37.91 o 
   9  -3  11      569.11      585.62     73.77 o 
  -6  -2  11      340.81      453.88     61.27 o 
  -5  -2  11       45.92       61.54     20.31 o 
  -4  -2  11       13.21       10.52     16.46 o 
  -3  -2  11      132.34      132.91     23.35 o 
  -2  -2  11      871.41      802.21     59.66 o 
  -1  -2  11       31.67       50.81     12.73 o 
   0  -2  11      599.66      608.45     27.23 o 
   1  -2  11       32.50       28.74     11.28 o 
   2  -2  11        3.89       10.27     10.40 o 
   3  -2  11       18.08       -3.45     13.39 o 
   4  -2  11     2315.29     2100.99     69.22 o 
   5  -2  11      966.82      932.78     70.54 o 
   6  -2  11      346.35      333.41     31.03 o 
   7  -2  11      712.03      654.37     41.83 o 
   8  -2  11       20.10        9.67     20.96 o 
   9  -2  11       58.54      115.93     24.67 o 
  -6  -1  11        0.31        9.67     29.02 o 
  -5  -1  11       16.42       69.33     29.02 o 
  -4  -1  11      396.92      379.39     31.68 o 
  -3  -1  11     1393.43     1329.71     51.47 o 
  -2  -1  11      957.89     1021.36     34.00 o 
  -1  -1  11      352.46      329.81     20.72 o 
   0  -1  11       60.40       66.34     12.72 o 
   1  -1  11       16.53        6.37     12.14 o 
   2  -1  11       37.74       24.04     10.90 o 
   3  -1  11      800.36      815.64     29.11 o 
   4  -1  11      124.34       91.52     18.52 o 
   5  -1  11      412.52      410.94     31.84 o 
   6  -1  11       51.57       25.83     15.61 o 
   7  -1  11       23.29       12.90     15.39 o 
   8  -1  11        7.38        0.92     17.56 o 
   9  -1  11      157.24      127.60     44.34 o 
  10  -1  11      112.45      141.18     31.84 o 
  -7   0  11        5.79       53.21     33.86 o 
  -6   0  11      154.02      192.68     42.73 o 
  -5   0  11      499.63      398.25     52.40 o 
  -4   0  11      262.92      257.17     41.92 o 
  -3   0  11     1165.82     1152.21     37.86 o 
  -2   0  11      165.24      159.35     16.06 o 
  -1   0  11      103.05      109.19     13.74 o 
   0   0  11       88.66      112.88     20.15 o 
   1   0  11     2120.81     2067.98     50.68 o 
   2   0  11        7.59        1.59      9.59 o 
   3   0  11     2885.99     2852.14     63.89 o 
   4   0  11      352.47      336.52     19.62 o 
   5   0  11       18.75        6.99     13.75 o 
   6   0  11      693.24      662.82     50.39 o 
   7   0  11      503.85      561.33     36.94 o 
   8   0  11     1102.91     1105.55     56.43 o 
   9   0  11      405.86      397.75     36.28 o 
  10   0  11      261.62      272.03     34.67 o 
  -7   1  11      636.33      673.97     70.14 o 
  -6   1  11        6.15       30.63     30.63 o 
  -5   1  11     1067.05     1152.84     77.39 o 
  -4   1  11        2.46       -4.03     21.77 o 
  -3   1  11        1.41       27.84     22.57 o 
  -2   1  11      414.85      393.32     27.61 o 
  -1   1  11       98.05      103.06     13.09 o 
   0   1  11     2177.11     2159.01     73.74 o 
   1   1  11     1124.22     1174.65     46.16 o 
   2   1  11      580.24      598.74     42.24 o 
   3   1  11       67.79       81.05     12.81 o 
   4   1  11      471.82      489.09     22.73 o 
   5   1  11        6.81        9.67     12.50 o 
   6   1  11      924.40      989.48     64.90 o 
   7   1  11       62.46       18.90     23.78 o 
   8   1  11      807.33      774.71     45.95 o 
   9   1  11        1.03      -14.58     28.62 o 
  10   1  11       10.13       21.37     20.72 o 
  -7   2  11      257.48      361.97     55.63 o 
  -6   2  11       33.84      -11.29     24.99 o 
  -5   2  11       13.87       -1.61     21.77 o 
  -4   2  11       74.56       99.33     20.18 o 
  -3   2  11      688.27      662.64     49.58 o 
  -2   2  11     1386.87     1397.30     67.32 o 
  -1   2  11     1998.20     1809.25     84.25 o 
   0   2  11     1333.85     1270.71     47.56 o 
   1   2  11       42.84       36.09      9.75 o 
   2   2  11     1020.28      985.04     39.12 o 
   3   2  11       74.72      102.44     15.21 o 
   4   2  11     2073.30     2035.47     49.71 o 
   5   2  11       14.53        4.03     12.92 o 
   6   2  11     1389.08     1370.32    118.91 o 
   7   2  11        0.56      -16.42     16.53 o 
   8   2  11      106.32       99.68     36.28 o 
   9   2  11       67.45      114.51     23.65 o 
  10   2  11     1144.79     1154.21     62.88 o 
  -7   3  11        0.53       12.90     28.22 o 
  -6   3  11      179.73      135.44     39.50 o 
  -5   3  11       21.16      -15.09     28.62 o 
  -4   3  11     3212.68     3333.88    135.04 o 
  -3   3  11       27.76        8.06     13.11 o 
  -2   3  11      772.96      740.35     35.63 o 
  -1   3  11       21.70        5.26     12.50 o 
   0   3  11       51.36       46.45     13.96 o 
   1   3  11      341.30      340.20     37.08 o 
   2   3  11     1703.71     1678.19     54.15 o 
   3   3  11     3314.91     3196.73     97.81 o 
   4   3  11     2071.34     2025.95     48.97 o 
   5   3  11      107.58      106.43     22.42 o 
   6   3  11       22.85       11.05     11.11 o 
   7   3  11      144.24      163.27     22.38 o 
   8   3  11        6.90       17.51     16.41 o 
   9   3  11      146.14      229.45     35.47 o 
  10   3  11      120.27      115.22     52.40 o 
  -7   4  11       19.24       62.88     32.25 o 
  -6   4  11      210.69      249.92     45.95 o 
  -5   4  11       21.43       19.17     27.81 o 
  -4   4  11      197.87      232.34     42.73 o 
  -3   4  11       64.07       93.10     31.04 o 
  -2   4  11        8.58       14.23     16.53 o 
  -1   4  11      667.43      717.51     35.05 o 
   0   4  11     1143.99      979.40     40.19 o 
   1   4  11     1578.38     1378.64     48.44 o 
   2   4  11      733.17      671.43     52.80 o 
   3   4  11      916.63      990.64     40.19 o 
   4   4  11     1032.97     1026.29     72.15 o 
   5   4  11      399.77      390.19     21.58 o 
   6   4  11      163.19      177.56     17.18 o 
   7   4  11     1482.57     1586.30     46.19 o 
   8   4  11       53.89       68.28     19.61 o 
   9   4  11      385.25      391.56     47.16 o 
  10   4  11        2.70       -1.31     17.95 o 
  -7   5  11      174.27      157.21     41.12 o 
  -6   5  11      108.21      105.83     25.56 o 
  -5   5  11       22.80        7.51     21.77 o 
  -4   5  11      755.37      810.29     77.80 o 
  -3   5  11      109.81      167.31     30.63 o 
  -2   5  11      486.99      473.92     31.91 o 
  -1   5  11     2535.24     2404.84     72.96 o 
   0   5  11        0.70       -5.07     15.72 o 
   1   5  11     1093.37     1046.96     42.47 o 
   2   5  11        1.44        5.50     11.36 o 
   3   5  11      191.17      203.55     21.94 o 
   4   5  11      129.39      162.25     20.80 o 
   5   5  11      308.38      319.65     33.86 o 
   6   5  11     1984.82     2026.53     52.46 o 
   7   5  11       37.81       50.53     13.45 o 
   8   5  11        1.35       -6.68     15.03 o 
   9   5  11       16.18       40.62     19.36 o 
  10   5  11       27.80       72.56     30.63 o 
  -6   6  11       29.20       38.38     23.08 o 
  -5   6  11      351.71      418.70     37.00 o 
  -4   6  11       14.65       -6.74     15.67 o 
  -3   6  11     1167.36     1141.02     50.16 o 
  -2   6  11        2.28       -5.59     12.82 o 
  -1   6  11     1360.99     1182.72     55.22 o 
   0   6  11       66.23       46.36     14.25 o 
   1   6  11      103.45      102.67     18.14 o 
   2   6  11      231.45      206.10     21.90 o 
   3   6  11     1286.81     1359.31     51.60 o 
   4   6  11      905.54      910.47     91.90 o 
   5   6  11      574.61      548.37     65.70 o 
   6   6  11      678.29      691.25     37.99 o 
   7   6  11       33.31       19.75     16.53 o 
   8   6  11      101.44      175.12     20.25 o 
   9   6  11        0.18        8.87     18.24 o 
  10   6  11      501.75      550.62     56.43 o 
  -6   7  11       41.67       58.07     24.40 o 
  -5   7  11      295.28      325.08     34.78 o 
  -4   7  11      204.08      251.03     29.60 o 
  -3   7  11      433.88      328.46     31.21 o 
  -2   7  11       29.74       25.78     18.54 o 
  -1   7  11      116.51      102.39     19.95 o 
   0   7  11     2245.55     2203.59     70.11 o 
   1   7  11       64.32       91.43     17.07 o 
   2   7  11     3563.06     3331.54     92.26 o 
   3   7  11        4.77       -8.23     16.93 o 
   4   7  11      585.28      567.26     34.32 o 
   5   7  11       37.99       51.04     16.75 o 
   6   7  11      404.18      434.21     32.02 o 
   7   7  11      336.17      375.08     31.17 o 
   8   7  11      351.33      373.49     31.79 o 
  -6   8  11       50.15       90.05     26.34 o 
  -5   8  11        4.66       -0.81     19.61 o 
  -4   8  11       21.04       44.01     20.88 o 
  -3   8  11       50.86       55.56     20.31 o 
  -2   8  11      526.27      580.69     72.96 o 
  -1   8  11       80.11       34.61     35.47 o 
   0   8  11      895.11      879.73     42.18 o 
   1   8  11       15.86       22.98     15.27 o 
   2   8  11      259.15      218.72     36.68 o 
   3   8  11        0.27       -8.65     12.74 o 
   4   8  11      605.15      693.64     38.80 o 
   5   8  11      196.38      231.37     26.50 o 
   6   8  11      433.97      449.38     60.06 o 
   7   8  11      165.31      201.31     26.14 o 
   8   8  11      266.69      244.27     45.95 o 
   9   8  11      123.50       74.17     34.67 o 
  -5   9  11      144.11      167.66     29.60 o 
  -4   9  11       39.46       79.73     24.40 o 
  -3   9  11      183.93      180.66     42.73 o 
  -2   9  11      964.08      929.52     47.27 o 
  -1   9  11      127.75      112.51     21.90 o 
   0   9  11      101.50       80.83     19.66 o 
   1   9  11        2.43       -0.72     13.31 o 
   2   9  11      150.31      139.96     58.45 o 
   3   9  11      204.42      228.64     27.01 o 
   4   9  11       42.53       33.60     19.35 o 
   5   9  11     1099.34     1177.84     51.19 o 
   6   9  11      142.86      167.01     25.76 o 
   7   9  11       11.63      -15.32     28.22 o 
   8   9  11        3.21        1.61     26.60 o 
   9   9  11       80.94       97.55     37.89 o 
  -5  10  11      163.30      187.78     31.21 o 
  -4  10  11      450.17      473.98     41.32 o 
  -3  10  11      386.28      420.12     38.14 o 
  -2  10  11       25.99       23.98     19.16 o 
  -1  10  11       10.57       26.45     17.56 o 
   0  10  11       36.71       42.32     18.81 o 
   1  10  11      931.85      913.77     61.67 o 
   2  10  11       70.32       89.52     20.23 o 
   3  10  11     1685.86     1585.37     61.37 o 
   4  10  11        5.51        2.92     15.69 o 
   5  10  11       17.23       13.78     16.70 o 
   6  10  11        9.44       -4.58     17.23 o 
   7  10  11       14.09        6.45     29.83 o 
   8  10  11       19.68       16.93     35.47 o 
  -4  11  11        6.92       22.74     21.57 o 
  -3  11  11        0.32      -18.47     18.79 o 
  -2  11  11      116.11       96.96     24.43 o 
  -1  11  11      480.27      503.88     40.76 o 
   0  11  11       82.86       81.35     22.96 o 
   1  11  11      366.82      384.83     35.88 o 
   2  11  11       76.54       85.95     22.78 o 
   3  11  11       36.80       31.58     18.52 o 
   4  11  11       61.37       56.67     20.72 o 
   5  11  11       58.11       36.14     19.68 o 
   6  11  11      340.69      450.65     62.08 o 
   7  11  11      199.15      241.05     50.79 o 
  -3  12  11       17.61       43.29     24.18 o 
  -2  12  11       76.77      111.19     28.43 o 
  -1  12  11       22.99       34.76     21.00 o 
   0  12  11      240.87      281.81     34.77 o 
   1  12  11       21.52        6.72     16.99 o 
   2  12  11       42.99       64.69     21.88 o 
   3  12  11      134.73       88.98     34.26 o 
   4  12  11      429.57      465.63     39.25 o 
   5  12  11       31.43      -11.29     24.99 o 
   6  12  11      369.43      386.16     61.27 o 
  -1  13  11       12.11       14.11     23.94 o 
   0  13  11      121.90      143.35     30.63 o 
   1  13  11        1.28       17.78     22.46 o 
   2  13  11       32.19       76.77     23.92 o 
   3  13  11      105.43      102.82     27.29 o 
   4  13  11      131.30      108.03     44.34 o 
   5  13  11       48.38      145.92     45.15 o 
  -1  -7  12        0.62      -21.77     27.41 o 
   0  -7  12      143.11      133.02     44.34 o 
   1  -7  12      473.84      618.34     70.14 o 
   2  -7  12        4.20        6.45     33.05 o 
   3  -7  12      238.79      240.93     57.24 o 
   4  -7  12       20.83       10.35     21.57 o 
   5  -7  12       24.00       27.61     22.72 o 
  -3  -6  12       18.06       47.21     25.32 o 
  -2  -6  12      293.70      327.94     35.90 o 
  -1  -6  12      241.15      255.69     31.68 o 
   0  -6  12        0.41      -26.60     26.60 o 
   1  -6  12      638.69      740.07     70.14 o 
   2  -6  12       48.14      110.45     39.50 o 
   3  -6  12      152.23      260.95     58.85 o 
   4  -6  12       39.38       69.96     25.13 o 
   5  -6  12      445.81      481.02     53.61 o 
   6  -6  12      128.95      206.32     31.91 o 
  -4  -5  12        3.24       14.51     22.04 o 
  -3  -5  12      146.67      206.64     31.60 o 
  -2  -5  12        1.61        4.08     18.79 o 
  -1  -5  12      624.13      717.30     44.62 o 
   0  -5  12      174.06      155.83     26.14 o 
   1  -5  12        1.22       38.70     29.02 o 
   2  -5  12        2.56        8.79     17.42 o 
   3  -5  12      418.01      490.55     39.71 o 
   4  -5  12      522.81      580.27     79.41 o 
   5  -5  12      117.95      139.64     27.29 o 
   6  -5  12      254.95      253.65     38.70 o 
   7  -5  12       10.62      -19.09     19.09 o 
  -4  -4  12      245.13      198.50     30.15 o 
  -3  -4  12      422.93      431.70     70.94 o 
  -2  -4  12      616.40      748.61     45.32 o 
  -1  -4  12        5.85       -9.75     26.20 o 
   0  -4  12      474.51      496.99    101.18 o 
   1  -4  12        1.07       10.88     16.53 o 
   2  -4  12     1803.13     1926.64     97.14 o 
   3  -4  12       43.04       20.80     18.79 o 
   4  -4  12      819.07      856.39     48.62 o 
   5  -4  12       18.58       14.82     19.09 o 
   6  -4  12       16.69        6.31     21.77 o 
   7  -4  12      112.64      105.04     27.07 o 
   8  -4  12       84.96      107.11     27.36 o 
  -5  -3  12        9.40       -9.05     19.16 o 
  -4  -3  12      540.86      541.83     44.74 o 
  -3  -3  12        0.16       14.13     18.54 o 
  -2  -3  12      128.15      150.86     24.99 o 
  -1  -3  12        1.97       -7.63     14.79 o 
   0  -3  12     1472.86     1538.98    103.37 o 
   1  -3  12       81.04       81.91     22.73 o 
   2  -3  12     1028.18     1059.77     48.41 o 
   3  -3  12       53.96       48.32     19.28 o 
   4  -3  12        6.98       -2.12     20.56 o 
   5  -3  12      182.67      173.65     26.20 o 
   6  -3  12      657.49      633.27     53.61 o 
   7  -3  12      416.57      462.50     49.98 o 
   8  -3  12       59.61       47.22     22.72 o 
  -5  -2  12       15.60       45.95     30.63 o 
  -4  -2  12        2.01      -11.29     24.19 o 
  -3  -2  12      187.62      219.80     59.66 o 
  -2  -2  12      648.53      735.37     78.60 o 
  -1  -2  12      688.62      789.64     31.38 o 
   0  -2  12      849.66      909.20     34.40 o 
   1  -2  12      145.72      159.51     26.82 o 
   2  -2  12       89.77       94.59     15.30 o 
   3  -2  12      352.29      284.77     38.29 o 
   4  -2  12       63.44       60.16     19.04 o 
   5  -2  12     1523.75     1478.02     59.85 o 
   6  -2  12       58.09       39.26     17.95 o 
   7  -2  12      512.29      482.28     39.02 o 
   8  -2  12       28.75       37.08     19.38 o 
   9  -2  12      109.35       67.63     28.62 o 
  -6  -1  12       53.44       72.56     38.70 o 
  -5  -1  12      111.82      128.18     40.31 o 
  -4  -1  12      440.63      477.26     56.43 o 
  -3  -1  12     1479.62     1563.18     88.68 o 
  -2  -1  12        9.22        9.12     11.56 o 
  -1  -1  12      646.02      624.25     37.75 o 
   0  -1  12      135.95      160.79     21.39 o 
   1  -1  12      646.94      674.74     28.65 o 
   2  -1  12       48.06       40.82     15.08 o 
   3  -1  12     1766.03     1893.91     50.32 o 
   4  -1  12       95.20       89.99     20.23 o 
   5  -1  12      994.77      920.76     73.36 o 
   6  -1  12      168.95      160.23     24.56 o 
   7  -1  12      193.85      156.89     25.00 o 
   8  -1  12      267.63      281.28     32.02 o 
   9  -1  12      460.61      436.31     40.04 o 
  -6   0  12        1.17       38.70     33.05 o 
  -5   0  12      490.11      519.18     58.04 o 
  -4   0  12       11.32       61.27     28.22 o 
  -3   0  12      173.07      214.44     38.70 o 
  -2   0  12       89.69       80.73     17.95 o 
  -1   0  12     1008.71      982.24     33.57 o 
   0   0  12        9.85       18.80     10.93 o 
   1   0  12     2343.17     2346.13     57.22 o 
   2   0  12     1367.32     1457.42     42.39 o 
   3   0  12      946.41     1037.11     74.21 o 
   4   0  12      563.84      530.42     33.89 o 
   5   0  12       24.69       40.72     23.38 o 
   6   0  12      574.54      602.14     37.99 o 
   7   0  12      249.21      303.39     30.97 o 
   8   0  12      812.00      801.65     47.06 o 
   9   0  12        0.38        9.25     19.85 o 
  10   0  12       38.37        2.54     21.46 o 
  -6   1  12      133.63       62.88     36.28 o 
  -5   1  12      151.19      209.61     42.73 o 
  -4   1  12        5.96       11.29     22.57 o 
  -3   1  12      211.45      237.02     25.48 o 
  -2   1  12     1086.61     1095.34     46.33 o 
  -1   1  12       84.29      114.36     18.81 o 
   0   1  12      741.86      815.45     79.41 o 
   1   1  12      177.47      212.30     17.53 o 
   2   1  12      903.98      903.83     34.61 o 
   3   1  12      161.16      188.76     17.11 o 
   4   1  12     1264.93     1313.38     46.20 o 
   5   1  12        6.85        4.18     13.36 o 
   6   1  12     1086.49     1094.23     47.97 o 
   7   1  12       39.67       49.63     18.98 o 
   8   1  12      160.76      182.78     32.25 o 
   9   1  12       20.09       24.29     19.61 o 
  10   1  12        1.29       30.86     22.38 o 
  -6   2  12      259.56      199.93     45.15 o 
  -5   2  12       87.09       59.66     31.44 o 
  -4   2  12      267.74      282.49     29.50 o 
  -3   2  12       45.56       29.59     17.74 o 
  -2   2  12     1595.73     1570.25     75.38 o 
  -1   2  12      369.64      379.58     28.18 o 
   0   2  12     2603.61     2498.93     74.08 o 
   1   2  12       74.72       75.82     15.84 o 
   2   2  12      145.52      147.65     31.84 o 
   3   2  12     2088.82     2049.54     50.99 o 
   4   2  12     1368.52     1469.68     41.60 o 
   5   2  12      671.15      714.10     28.83 o 
   6   2  12      799.13      838.55     44.34 o 
   7   2  12      132.10      105.00     20.72 o 
   8   2  12       11.81       -6.59     16.27 o 
   9   2  12      144.40      181.17     28.21 o 
  10   2  12        2.56       22.65     21.00 o 
  -6   3  12      719.32      733.62     70.94 o 
  -5   3  12        0.12        5.64     23.38 o 
  -4   3  12      156.28      211.23     35.47 o 
  -3   3  12       74.96       74.64     18.36 o 
  -2   3  12     1186.53     1119.47     47.01 o 
  -1   3  12        8.35       10.25     13.54 o 
   0   3  12      383.06      365.40     27.29 o 
   1   3  12     1920.18     1859.52     61.67 o 
   2   3  12      890.26      891.66     39.02 o 
   3   3  12      607.71      671.15     35.22 o 
   4   3  12       10.61       17.94     15.72 o 
   5   3  12      697.64      637.25     27.06 o 
   6   3  12       29.74       14.48     42.73 o 
   7   3  12      495.24      547.00     35.63 o 
   8   3  12        1.35       -4.98     15.61 o 
   9   3  12      689.01      700.43     43.96 o 
  10   3  12        3.74       -8.44     19.28 o 
  -6   4  12      478.45      593.35     62.88 o 
  -5   4  12        5.42       26.98     19.28 o 
  -4   4  12      326.05      286.44     36.68 o 
  -3   4  12      301.89      314.38     56.43 o 
  -2   4  12      298.69      297.62     31.44 o 
  -1   4  12     2588.48     2615.06     78.64 o 
   0   4  12       59.51       47.62     15.36 o 
   1   4  12     1752.49     1754.20     58.43 o 
   2   4  12       32.16       25.93     13.39 o 
   3   4  12        4.56       -6.69     13.71 o 
   4   4  12       41.17       37.61     15.67 o 
   5   4  12     2407.08     2454.20     75.66 o 
   6   4  12       25.61       22.30     15.46 o 
   7   4  12     2354.20     2436.92     91.50 o 
   8   4  12       88.19      103.23     21.68 o 
   9   4  12       65.71       56.88     20.92 o 
  10   4  12       13.07       19.66     21.90 o 
  -6   5  12       79.45       92.14     26.47 o 
  -5   5  12       47.55       41.75     20.96 o 
  -4   5  12       77.77       49.84     19.28 o 
  -3   5  12      472.21      542.57     36.77 o 
  -2   5  12       40.01       61.49     21.77 o 
  -1   5  12     1078.22     1014.37     44.11 o 
   0   5  12      278.23      278.99     45.15 o 
   1   5  12      219.22      191.93     22.80 o 
   2   5  12      271.83      255.50     30.63 o 
   3   5  12      310.49      329.80     43.94 o 
   4   5  12      631.31      631.87     58.04 o 
   5   5  12      391.27      352.30     40.31 o 
   6   5  12       70.78      107.23     21.09 o 
   7   5  12       39.89       32.73     23.78 o 
   8   5  12      282.94      266.45     28.28 o 
   9   5  12       48.88       59.03     21.10 o 
  10   5  12      185.19      194.24     29.50 o 
  -6   6  12        2.46        4.56     22.51 o 
  -5   6  12      197.43      267.54    124.15 o 
  -4   6  12      287.39      325.42     38.70 o 
  -3   6  12      699.22      612.91     85.46 o 
  -2   6  12      157.90      163.46     24.18 o 
  -1   6  12      337.38      309.77     30.63 o 
   0   6  12      186.26      205.80     23.61 o 
   1   6  12      116.54      146.47     21.07 o 
   2   6  12      821.71      819.86     39.62 o 
   3   6  12      200.93      180.55     27.41 o 
   4   6  12     1131.97     1213.47     74.57 o 
   5   6  12        1.25       -4.16     13.75 o 
   6   6  12      298.76      270.23     27.86 o 
   7   6  12      158.35      185.42     36.28 o 
   8   6  12      159.98      192.24     27.64 o 
   9   6  12      675.41      961.77     72.56 o 
  -5   7  12      159.06      194.58     31.44 o 
  -4   7  12      282.97      269.07     37.89 o 
  -3   7  12       95.76       67.45     27.41 o 
  -2   7  12        5.76       -1.75     14.46 o 
  -1   7  12      148.43      115.97     21.09 o 
   0   7  12      944.62      938.44    121.73 o 
   1   7  12        0.31        1.81     13.96 o 
   2   7  12      530.76      581.90     35.60 o 
   3   7  12       26.88       14.91     22.57 o 
   4   7  12      581.86      584.80     36.17 o 
   5   7  12       40.38       18.79     16.81 o 
   6   7  12      734.84      729.23     40.85 o 
   7   7  12      223.62      223.93     27.20 o 
   8   7  12      604.31      658.92     41.18 o 
  -5   8  12        0.12       30.94     22.78 o 
  -4   8  12        0.27        6.12     20.56 o 
  -3   8  12       37.64        0.29     16.41 o 
  -2   8  12      612.47      626.58     41.00 o 
  -1   8  12      604.95      605.50     38.48 o 
   0   8  12      598.24      566.45     37.34 o 
   1   8  12       17.35       10.77     15.10 o 
   2   8  12      238.80      197.64     30.63 o 
   3   8  12      117.12      114.69     20.14 o 
   4   8  12       42.53       57.94     33.86 o 
   5   8  12     3399.25     3394.67     98.50 o 
   6   8  12       82.17       72.83     25.39 o 
   7   8  12      332.70      396.90     34.64 o 
   8   8  12       19.76       33.05     29.83 o 
  -5   9  12        1.45      -11.28     21.00 o 
  -4   9  12       81.25      114.01     39.10 o 
  -3   9  12       48.62       66.72     21.81 o 
  -2   9  12       82.05       67.73     20.23 o 
  -1   9  12       98.69      163.80     31.44 o 
   0   9  12      217.23      155.76     24.22 o 
   1   9  12       56.81        6.73     15.67 o 
   2   9  12       58.98       53.09     19.36 o 
   3   9  12     1790.33     1734.94     97.55 o 
   4   9  12        3.97       -3.01     14.79 o 
   5   9  12      102.23       59.98     19.85 o 
   6   9  12       90.52       74.11     21.69 o 
   7   9  12       35.04      -10.58     17.82 o 
   8   9  12        1.34       -8.87     29.83 o 
  -4  10  12        0.52      -19.28     19.28 o 
  -3  10  12      325.77      351.58     36.61 o 
  -2  10  12       16.04       24.50     20.56 o 
  -1  10  12        8.53       -8.61     25.80 o 
   0  10  12       59.65       72.85     20.23 o 
   1  10  12      868.28      797.50     46.08 o 
   2  10  12      110.16      157.01     26.60 o 
   3  10  12      256.33      244.08     29.25 o 
   4  10  12       15.58        8.21     17.05 o 
   5  10  12      155.99      103.58     39.91 o 
   6  10  12        7.45        0.40     18.21 o 
   7  10  12       32.43       76.59     37.89 o 
   8  10  12      359.22      370.04     59.66 o 
  -3  11  12       15.66       15.01     21.37 o 
  -2  11  12        7.25       28.73     22.47 o 
  -1  11  12       25.56        5.12     17.64 o 
   0  11  12      169.22      225.43     55.63 o 
   1  11  12      111.38      123.30     25.32 o 
   2  11  12      143.48      164.29     27.81 o 
   3  11  12       13.24       -6.39     16.24 o 
   4  11  12       48.81       62.27     20.75 o 
   5  11  12        4.10       -0.81     32.25 o 
   6  11  12      192.03      262.81     53.21 o 
   7  11  12       24.98       25.80     33.05 o 
  -2  12  12      188.96      166.93     31.21 o 
  -1  12  12       51.99       31.77     21.94 o 
   0  12  12      125.66       86.47     25.13 o 
   1  12  12       23.20       37.61     41.92 o 
   2  12  12       13.49       14.32     20.96 o 
   3  12  12       16.00        8.61     19.16 o 
   4  12  12      184.95      236.68     32.36 o 
   5  12  12       74.50       89.49     40.31 o 
   6  12  12       57.00      -20.15     33.05 o 
   0  13  12       18.81       21.26     23.08 o 
   1  13  12       50.93       42.95     23.53 o 
   2  13  12      117.27      116.61     28.21 o 
   3  13  12       68.13       35.24     37.89 o 
   4  13  12       72.11       88.23     26.92 o 
  -1  -6  13      773.91      823.11     76.59 o 
   0  -6  13       68.51       47.56     35.47 o 
   1  -6  13      259.66      452.27     63.69 o 
   2  -6  13        9.63        9.67     33.05 o 
   3  -6  13        0.54       14.40     28.62 o 
   4  -6  13        6.62       14.51     29.02 o 
   5  -6  13       21.90       10.90     22.72 o 
  -2  -5  13      137.56      142.95     52.80 o 
  -1  -5  13      287.60      338.63     35.79 o 
   0  -5  13      120.45      128.18     39.50 o 
   1  -5  13       90.64       61.27     35.47 o 
   2  -5  13      100.18       89.28     24.02 o 
   3  -5  13        3.12       10.12     20.50 o 
   4  -5  13     1325.31     1582.04    151.96 o 
   5  -5  13       13.80        2.75     22.21 o 
   6  -5  13      311.97      331.26     38.32 o 
  -3  -4  13        0.84      -24.59     24.59 o 
  -2  -4  13       67.75       55.44     22.04 o 
  -1  -4  13        0.00       -9.41     17.90 o 
   0  -4  13      226.70      235.32     29.50 o 
   1  -4  13       89.52       89.49     33.86 o 
   2  -4  13     1694.62     1708.25     67.72 o 
   3  -4  13      135.57      179.97     41.92 o 
   4  -4  13      362.82      415.94     49.58 o 
   5  -4  13       22.02        6.39     19.16 o 
   6  -4  13       32.87       49.95     23.08 o 
   7  -4  13       65.74       46.76     27.41 o 
  -4  -3  13      140.92       95.13     37.89 o 
  -3  -3  13      111.82      135.83     67.32 o 
  -2  -3  13        6.04       13.30     22.98 o 
  -1  -3  13      155.02      181.02     27.41 o 
   0  -3  13     1147.91     1169.22     52.21 o 
   1  -3  13      330.83      408.40     28.96 o 
   2  -3  13      351.33      373.78     33.58 o 
   3  -3  13       72.05       56.43     21.09 o 
   4  -3  13        1.82      -12.98     17.38 o 
   5  -3  13       51.77       57.75     22.51 o 
   6  -3  13        1.56      -18.24     18.24 o 
   7  -3  13     1053.50     1110.52    103.19 o 
   8  -3  13        0.18       -6.16     19.36 o 
  -4  -2  13       74.72       34.67     31.44 o 
  -3  -2  13      479.75      409.54     52.40 o 
  -2  -2  13      262.89      320.86     45.95 o 
  -1  -2  13     1063.04     1160.37    112.06 o 
   0  -2  13      163.07      177.12     19.45 o 
   1  -2  13       49.13       33.28     14.20 o 
   2  -2  13       74.82       52.02     19.61 o 
   3  -2  13      736.91      795.45     45.30 o 
   4  -2  13      637.26      569.37     40.16 o 
   5  -2  13      966.66      961.27     50.13 o 
   6  -2  13      565.80      484.30     39.54 o 
   7  -2  13      209.11      163.62     45.95 o 
   8  -2  13       10.02       -8.65     22.17 o 
  -5  -1  13       70.90      152.37     42.73 o 
  -4  -1  13      308.11      315.22     49.98 o 
  -3  -1  13      930.00     1101.24     76.59 o 
  -2  -1  13      315.71      282.97     43.53 o 
  -1  -1  13       12.72       12.59     14.72 o 
   0  -1  13        0.32        3.51     14.18 o 
   1  -1  13      136.99      125.53     17.17 o 
   2  -1  13      209.27      226.17     20.72 o 
   3  -1  13     1259.22     1380.70     56.70 o 
   4  -1  13      174.11      219.67     26.77 o 
   5  -1  13     1117.77     1071.05     50.58 o 
   6  -1  13      155.90      176.15     43.53 o 
   7  -1  13       56.71       39.25     19.93 o 
   8  -1  13      159.06      217.57     31.29 o 
   9  -1  13      114.11       58.41     24.75 o 
  -5   0  13      749.55      836.01     75.78 o 
  -4   0  13       65.94       87.07     35.47 o 
  -3   0  13       33.17        5.64     24.19 o 
  -2   0  13        0.25        1.85     14.46 o 
  -1   0  13      255.39      213.55     25.13 o 
   0   0  13     1376.94     1322.55     50.70 o 
   1   0  13      202.64      162.85     31.44 o 
   2   0  13     1937.54     1912.61     52.04 o 
   3   0  13      572.73      601.80     28.79 o 
   4   0  13       21.67       24.54     41.12 o 
   5   0  13        2.90       10.88     15.39 o 
   6   0  13      514.11      557.63     38.22 o 
   7   0  13       64.34       56.11     20.34 o 
   8   0  13      608.11      700.83     45.43 o 
   9   0  13      429.64      386.58     38.22 o 
  -5   1  13       16.95        4.84     26.60 o 
  -4   1  13       17.22       33.86     25.80 o 
  -3   1  13        8.13       61.27     29.83 o 
  -2   1  13      342.06      386.74     31.11 o 
  -1   1  13      257.07      258.86     25.71 o 
   0   1  13      622.15      656.12     36.11 o 
   1   1  13      131.95       97.20     18.52 o 
   2   1  13       10.66       27.53     14.72 o 
   3   1  13      346.89      293.72     21.28 o 
   4   1  13      571.34      602.62     28.00 o 
   5   1  13      334.15      346.51     29.44 o 
   6   1  13     1577.70     1602.41     91.10 o 
   7   1  13      362.60      312.77     32.02 o 
   8   1  13      191.39      209.80     29.50 o 
   9   1  13       20.72       32.87     22.04 o 
  -5   2  13       36.74       81.42     37.08 o 
  -4   2  13     1046.30     1096.40     76.59 o 
  -3   2  13       47.59       23.48     17.79 o 
  -2   2  13      682.25      690.95     43.13 o 
  -1   2  13      243.57      289.03     27.29 o 
   0   2  13       90.89       55.57     37.08 o 
   1   2  13      256.36      302.81     26.50 o 
   2   2  13      386.96      422.79     29.01 o 
   3   2  13      377.76      409.71     30.18 o 
   4   2  13      384.66      415.54     30.02 o 
   5   2  13      438.82      506.08     35.47 o 
   6   2  13      103.57       92.24     27.81 o 
   7   2  13       21.03       24.71     17.05 o 
   8   2  13       58.38       46.56     27.81 o 
   9   2  13      191.13      169.36     29.43 o 
  -5   3  13      462.40      450.65     58.04 o 
  -4   3  13      404.78      414.40     35.60 o 
  -3   3  13      157.83      187.80     30.23 o 
  -2   3  13      167.21      150.77     23.19 o 
  -1   3  13       91.90      120.08     20.80 o 
   0   3  13      405.39      388.04     30.20 o 
   1   3  13     1309.52     1291.61     49.88 o 
   2   3  13      708.93      730.79     36.77 o 
   3   3  13     2251.44     2086.39     92.71 o 
   4   3  13      742.77      638.61     36.36 o 
   5   3  13      130.96      207.26     34.26 o 
   6   3  13      276.04      245.88     41.12 o 
   7   3  13      463.58      455.56     34.06 o 
   8   3  13      195.22      201.17     26.72 o 
   9   3  13      594.42      710.40     45.57 o 
  -5   4  13      775.92      698.15     67.72 o 
  -4   4  13        9.98      -15.39     15.39 o 
  -3   4  13       67.46       34.84     19.36 o 
  -2   4  13      112.43       97.29     20.96 o 
  -1   4  13      650.56      651.18     50.39 o 
   0   4  13      319.47      367.47     29.01 o 
   1   4  13     1322.38     1228.63     49.31 o 
   2   4  13       41.35       31.99     14.53 o 
   3   4  13      229.94      219.81     23.65 o 
   4   4  13      154.49      186.23     33.05 o 
   5   4  13      379.14      421.32     32.36 o 
   6   4  13      373.65      447.83     33.63 o 
   7   4  13      115.30       74.17     31.44 o 
   8   4  13      309.98      439.37     55.63 o 
   9   4  13       71.80       74.55     22.78 o 
  -5   5  13        0.62      -22.99     27.81 o 
  -4   5  13        1.69       -0.77     17.38 o 
  -3   5  13      504.05      435.91     35.63 o 
  -2   5  13      207.61      162.03     24.22 o 
  -1   5  13     2295.68     2096.77     70.11 o 
   0   5  13       24.26       29.43     15.96 o 
   1   5  13       92.27       92.88     17.95 o 
   2   5  13      283.08      337.92     28.18 o 
   3   5  13      189.12      190.35     22.98 o 
   4   5  13      757.78      788.44     39.62 o 
   5   5  13       50.88       60.46     17.67 o 
   6   5  13      831.47      830.16     44.37 o 
   7   5  13      203.41      254.75     42.73 o 
   8   5  13        3.84        0.81     24.99 o 
   9   5  13       11.72       12.09     29.83 o 
  -5   6  13      140.04      214.90     32.49 o 
  -4   6  13      544.03      530.43     43.53 o 
  -3   6  13      340.57      313.59     32.77 o 
  -2   6  13      402.10      420.71     34.19 o 
  -1   6  13       13.20       14.36     15.61 o 
   0   6  13      372.66      353.50     30.20 o 
   1   6  13      165.35      160.91     22.51 o 
   2   6  13     1465.65     1353.84     53.30 o 
   3   6  13      192.13      204.25     53.21 o 
   4   6  13      742.52      652.46     58.45 o 
   5   6  13       35.77       16.93     15.93 o 
   6   6  13       57.70       87.97     20.88 o 
   7   6  13      163.66      240.41     29.06 o 
   8   6  13      695.79      794.89     69.33 o 
   9   6  13       23.77       38.70     32.25 o 
  -5   7  13        9.28       -6.75     36.68 o 
  -4   7  13      138.96      138.03     27.86 o 
  -3   7  13        0.39      -16.06     16.06 o 
  -2   7  13       22.24       15.53     16.06 o 
  -1   7  13      226.27      257.55     35.07 o 
   0   7  13       86.97       73.86     29.43 o 
   1   7  13      380.93      350.39     31.44 o 
   2   7  13      628.85      526.51     35.29 o 
   3   7  13      114.88      133.08     36.28 o 
   4   7  13      103.41      115.21     21.81 o 
   5   7  13      298.87      226.75     27.43 o 
   6   7  13      361.75      337.79     45.55 o 
   7   7  13      222.94      227.69     28.81 o 
   8   7  13       70.13       92.91     23.04 o 
  -4   8  13       63.01        6.20     40.71 o 
  -3   8  13      130.35      101.68     23.98 o 
  -2   8  13      529.71      511.16     64.09 o 
  -1   8  13      640.82      614.69     42.73 o 
   0   8  13       38.83       38.81     16.81 o 
   1   8  13     1059.83     1028.98     54.01 o 
   2   8  13       38.18       10.12     15.11 o 
   3   8  13       86.90      112.77     39.50 o 
   4   8  13      117.55       92.32     35.88 o 
   5   8  13      909.08     1056.49     68.93 o 
   6   8  13      178.20      193.95     27.43 o 
   7   8  13       83.96      116.98     43.94 o 
   8   8  13       73.31       76.90     23.82 o 
  -4   9  13       83.95       71.94     40.71 o 
  -3   9  13      151.59      166.52     29.25 o 
  -2   9  13        5.07       42.38     21.07 o 
  -1   9  13      455.62      425.73     36.74 o 
   0   9  13      143.94      102.40     22.14 o 
   1   9  13        2.22       16.03     17.74 o 
   2   9  13        9.93       10.18     24.59 o 
   3   9  13      710.56      749.47     44.04 o 
   4   9  13       69.04       74.17     21.09 o 
   5   9  13      489.22      460.17     36.58 o 
   6   9  13      206.62      221.57     29.96 o 
   7   9  13      120.92      103.63     64.49 o 
   8   9  13       87.71       97.55     40.31 o 
  -3  10  13       83.83      104.28     26.47 o 
  -2  10  13       10.54       29.43     19.95 o 
  -1  10  13      123.49       94.04     24.49 o 
   0  10  13      248.84      272.73     35.07 o 
   1  10  13      396.69      397.00     37.49 o 
   2  10  13     1072.57     1083.71     63.29 o 
   3  10  13       71.29       48.89     20.09 o 
   4  10  13      207.36      193.05     27.78 o 
   5  10  13       10.78        3.02     16.75 o 
   6  10  13       49.48       52.52     52.40 o 
   7  10  13       31.10       70.94     38.70 o 
  -2  11  13      372.74      392.31     40.43 o 
  -1  11  13      147.03      108.63     25.63 o 
   0  11  13      322.49      276.25     34.20 o 
   1  11  13       40.81       40.75     27.01 o 
   2  11  13       14.02       29.45     20.23 o 
   3  11  13        1.58        9.38     29.02 o 
   4  11  13      189.88      200.35     66.91 o 
   5  11  13       19.54       -6.25     20.09 o 
   6  11  13      224.25      282.14     33.86 o 
  -1  12  13        7.36      -11.20     20.23 o 
   0  12  13      306.56      317.41     62.08 o 
   1  12  13       54.10       28.02     21.07 o 
   2  12  13        8.30       27.56     21.64 o 
   3  12  13       80.90       80.12     24.75 o 
   4  12  13       95.98       52.13     23.04 o 
   5  12  13      204.39      240.64     34.42 o 
   2  13  13       86.21       74.62     33.86 o 
   3  13  13      149.37      137.57     32.65 o 
  -1  -5  14      106.45      181.39     46.76 o 
   0  -5  14       31.37       57.24     36.28 o 
   1  -5  14        1.27      -12.90     30.63 o 
   2  -5  14      613.73      632.85     66.91 o 
   3  -5  14        9.40       36.60     22.78 o 
   4  -5  14      465.46      560.64     46.82 o 
   5  -5  14       10.35        9.05     23.08 o 
  -2  -4  14       45.55       39.70     22.72 o 
  -1  -4  14        3.42        5.29     19.61 o 
   0  -4  14      344.19      298.29     50.79 o 
   1  -4  14      155.66      174.13     45.15 o 
   2  -4  14      199.16      250.26     32.69 o 
   3  -4  14      211.52      256.45     33.40 o 
   4  -4  14        6.55       14.35     21.23 o 
   5  -4  14      136.32      126.76     29.25 o 
   6  -4  14        2.00       -8.93     21.94 o 
  -3  -3  14      261.22      272.49     49.98 o 
  -2  -3  14      306.88      265.23     45.95 o 
  -1  -3  14      342.40      314.03     33.34 o 
   0  -3  14      186.62      180.87     42.32 o 
   1  -3  14      695.50      829.36     47.72 o 
   2  -3  14      199.88      233.09     31.29 o 
   3  -3  14       54.75       71.71     24.49 o 
   4  -3  14      247.53      237.63     33.00 o 
   5  -3  14      634.94      752.57     50.16 o 
   6  -3  14       13.72       30.95     22.38 o 
   7  -3  14      312.39      362.39     39.33 o 
  -3  -2  14      151.45      107.22     37.08 o 
  -2  -2  14      323.17      376.49     51.60 o 
  -1  -2  14      800.06      820.69     65.30 o 
   0  -2  14        5.99       21.38     16.18 o 
   1  -2  14       31.32       38.15     14.85 o 
   2  -2  14        1.87       -5.36     17.95 o 
   3  -2  14     1010.55     1176.56     55.29 o 
   4  -2  14      176.80      155.01     27.29 o 
   5  -2  14     1668.53     1701.68     69.52 o 
   6  -2  14      148.66      216.82     67.72 o 
   7  -2  14       66.93       61.07     23.61 o 
   8  -2  14       20.26        1.03     41.52 o 
  -4  -1  14      147.14      191.06     43.53 o 
  -3  -1  14      229.75      326.50     50.79 o 
  -2  -1  14      327.00      283.78     45.95 o 
  -1  -1  14       10.36       21.23     17.63 o 
   0  -1  14      107.71      121.09     21.94 o 
   1  -1  14      312.44      386.09     45.95 o 
   2  -1  14     1044.76     1187.74     60.46 o 
   3  -1  14      253.34      243.07     29.92 o 
   4  -1  14      390.57      453.65     37.83 o 
   5  -1  14      190.18      130.60     38.29 o 
   6  -1  14       11.65       11.74     26.60 o 
   7  -1  14       19.79        1.23     27.41 o 
   8  -1  14       70.16       71.95     69.33 o 
  -4   0  14      140.03      203.16     45.95 o 
  -3   0  14       11.79       24.19     27.41 o 
  -2   0  14        1.95        1.61     26.60 o 
  -1   0  14       87.01       66.68     19.51 o 
   0   0  14     1984.64     1957.21    118.91 o 
   1   0  14      385.44      351.11     40.71 o 
   2   0  14      434.63      475.78     39.91 o 
   3   0  14       17.98        4.84     24.19 o 
   4   0  14       12.01       15.78     17.32 o 
   5   0  14        1.91       16.30     18.14 o 
   6   0  14      784.40      742.03     44.86 o 
   7   0  14      413.72      429.63     37.74 o 
   8   0  14      255.50      177.39     35.47 o 
  -4   1  14       76.93      118.51     39.50 o 
  -3   1  14        0.08       -3.22     28.22 o 
  -2   1  14      773.31      897.68     67.72 o 
  -1   1  14       19.06       -2.37     15.27 o 
   0   1  14      742.48      837.06     41.51 o 
   1   1  14       85.22       85.89     19.09 o 
   2   1  14       35.48       38.90     16.75 o 
   3   1  14     1323.04     1253.84     50.83 o 
   4   1  14     1116.40     1164.93     77.39 o 
   5   1  14      995.98      994.83     73.36 o 
   6   1  14      185.66      150.83     27.81 o 
   7   1  14      143.54      109.15     23.24 o 
   8   1  14      227.78      224.49     31.29 o 
   9   1  14       12.03        2.61     20.15 o 
  -5   2  14        8.10      -13.71     28.22 o 
  -4   2  14      154.25      131.41     37.08 o 
  -3   2  14      264.47      229.96     28.81 o 
  -2   2  14      408.67      407.75     33.74 o 
  -1   2  14       42.94       30.28     17.32 o 
   0   2  14       24.39        8.46     29.43 o 
   1   2  14       95.02      121.79     20.80 o 
   2   2  14       21.04      -13.07     13.07 o 
   3   2  14     1194.86     1348.86     54.50 o 
   4   2  14      340.56      305.91     52.00 o 
   5   2  14      790.90      929.53     72.56 o 
   6   2  14        1.90      -16.12     24.19 o 
   7   2  14       21.98       23.38     29.02 o 
   8   2  14        3.93      -17.87     34.26 o 
   9   2  14      736.56      785.20     49.44 o 
  -5   3  14       30.82      103.19     38.70 o 
  -4   3  14       16.57       34.67     28.22 o 
  -3   3  14      382.09      381.49     34.15 o 
  -2   3  14      280.73      274.67     34.67 o 
  -1   3  14      532.30      519.25     36.11 o 
   0   3  14       41.83        5.09     14.79 o 
   1   3  14     1194.90     1181.26     49.88 o 
   2   3  14      222.41      215.81     25.06 o 
   3   3  14      633.74      634.68     37.57 o 
   4   3  14      666.38      614.65     62.88 o 
   5   3  14       76.93       53.01     20.15 o 
   6   3  14      258.75      228.96     43.53 o 
   7   3  14      602.52      630.43     65.30 o 
   8   3  14      365.95      499.83     61.27 o 
   9   3  14       60.77       22.57     33.86 o 
  -5   4  14       27.21        2.42     29.83 o 
  -4   4  14        8.01       23.88     20.31 o 
  -3   4  14       14.07       35.29     29.43 o 
  -2   4  14     1027.70     1048.51     50.08 o 
  -1   4  14       19.27        9.14     15.36 o 
   0   4  14      158.21      144.85     22.80 o 
   1   4  14      703.09      705.87     39.62 o 
   2   4  14      181.39      202.10     28.22 o 
   3   4  14       16.96       40.92     17.33 o 
   4   4  14      270.06      302.59     35.47 o 
   5   4  14        2.03        2.82     15.39 o 
   6   4  14      663.74      698.15     64.49 o 
   7   4  14      123.76      153.98     40.31 o 
   8   4  14      237.40      257.17     47.56 o 
   9   4  14       10.11       12.09     31.44 o 
  -5   5  14        7.80        0.00     29.02 o 
  -4   5  14      185.37      210.91     31.03 o 
  -3   5  14      344.91      276.71     32.43 o 
  -2   5  14      653.07      622.89     41.04 o 
  -1   5  14      656.43      626.78     39.33 o 
   0   5  14      580.86      510.20     45.55 o 
   1   5  14        8.80       12.70     15.10 o 
   2   5  14      461.86      424.57     32.17 o 
   3   5  14      163.09      195.90     24.51 o 
   4   5  14     1252.09     1257.13     51.87 o 
   5   5  14       31.37       11.23     15.67 o 
   6   5  14      750.93      796.51     62.08 o 
   7   5  14       60.49       51.60     29.83 o 
   8   5  14      168.70      191.06     44.34 o 
   9   5  14      304.78      316.83     54.01 o 
  -4   6  14      288.22      345.61     37.34 o 
  -3   6  14       96.43      102.01     23.53 o 
  -2   6  14      342.09      282.31     38.70 o 
  -1   6  14       79.08       80.18     22.17 o 
   0   6  14       21.93       14.45     15.32 o 
   1   6  14      216.06      214.07     56.03 o 
   2   6  14      486.80      460.12     34.19 o 
   3   6  14      117.23      133.46     39.91 o 
   4   6  14      279.85      264.74     44.74 o 
   5   6  14        8.06       33.90     17.90 o 
   6   6  14        0.13       15.62     16.50 o 
   7   6  14        4.85      -17.07     17.07 o 
   9   6  14      190.34      225.73     49.18 o 
  -4   7  14      166.21      166.62     35.07 o 
  -3   7  14       47.90       57.25     21.90 o 
  -2   7  14      216.48      202.20     28.18 o 
  -1   7  14      783.03      773.50     45.59 o 
   0   7  14      388.89      352.94     32.77 o 
   1   7  14      813.23      860.39     88.68 o 
   2   7  14       68.76       31.49     29.43 o 
   3   7  14       87.24       85.14     33.86 o 
   4   7  14       13.98        4.81     16.50 o 
   5   7  14      821.65      855.65     79.01 o 
   6   7  14       51.43       33.10     20.15 o 
   7   7  14     1065.57     1251.76    123.35 o 
   8   7  14      140.53       33.86     28.22 o 
  -4   8  14       42.86       48.14     24.91 o 
  -3   8  14       65.09       70.56     24.19 o 
  -2   8  14        6.35       -3.78     18.47 o 
  -1   8  14      361.57      363.54     34.76 o 
   0   8  14      153.69      128.11     23.61 o 
   1   8  14        8.81       12.05     18.14 o 
   2   8  14      171.14      143.93     24.51 o 
   3   8  14      242.29      276.23     51.60 o 
   4   8  14        7.49        1.43     16.75 o 
   5   8  14       14.48        1.90     17.42 o 
   6   8  14       32.19       58.33     20.88 o 
   7   8  14        2.72       -7.97     33.86 o 
   8   8  14      137.67      130.45     27.50 o 
  -3   9  14      575.01      591.79    105.21 o 
  -2   9  14       83.24       54.92     21.90 o 
  -1   9  14      170.19      126.83     25.00 o 
   0   9  14        6.30       15.66     17.90 o 
   1   9  14      172.19      225.70     29.06 o 
   2   9  14      215.19      200.17     28.49 o 
   3   9  14       52.70       69.12     20.80 o 
   4   9  14      263.36      283.09     31.86 o 
   5   9  14       68.58       22.58     19.94 o 
   6   9  14        6.65      -22.17     22.17 o 
   7   9  14        4.79       25.76     33.05 o 
  -2  10  14        0.66      -18.52     18.52 o 
  -1  10  14        0.44       -9.67     17.10 o 
   0  10  14      423.82      435.66     50.39 o 
   1  10  14        3.13        6.49     17.90 o 
   2  10  14      271.84      261.09     32.11 o 
   3  10  14      234.02      201.19     44.34 o 
   4  10  14      586.44      542.24     42.32 o 
   5  10  14       15.70       -3.63     17.10 o 
   6  10  14      273.45      406.21     38.74 o 
   7  10  14       31.42       42.78     22.63 o 
  -1  11  14       61.75      115.45     26.77 o 
   0  11  14      580.51      636.14     46.73 o 
   1  11  14       22.29        2.57     17.79 o 
   2  11  14      126.02      139.09     26.77 o 
   3  11  14       53.62       25.65     54.01 o 
   4  11  14      264.98      261.76     51.60 o 
   5  11  14      949.67      906.77     74.57 o 
   6  11  14        3.84        4.81     28.62 o 
   0  12  14       21.15       18.61     22.47 o 
   1  12  14       18.09       -2.03     19.51 o 
   2  12  14       66.49       71.56     40.71 o 
   3  12  14      218.10      249.51     34.26 o 
   4  12  14       72.13       70.62     25.93 o 
   0  -4  15      141.46      113.67     40.31 o 
   1  -4  15      493.26      528.85     64.49 o 
   2  -4  15        4.86      -25.80     25.80 o 
   3  -4  15       88.45       79.81     26.79 o 
   4  -4  15      131.42       88.95     28.18 o 
  -1  -3  15      725.74      724.76     66.91 o 
   2  -3  15       14.75       14.70     20.66 o 
   3  -3  15        4.31       14.14     21.07 o 
   4  -3  15       61.82       24.68     23.35 o 
   5  -3  15      446.37      369.65     40.76 o 
   6  -3  15      629.51      578.35     47.84 o 
  -2  -2  15        2.80      -20.15     26.60 o 
  -1  -2  15      208.56      245.88     45.15 o 
   0  -2  15        0.35      -15.32     25.80 o 
   2  -2  15      108.00       74.17     33.05 o 
   3  -2  15       70.04       69.14     23.86 o 
   4  -2  15      431.63      472.02     41.90 o 
   5  -2  15      220.74      298.98     36.36 o 
   6  -2  15       17.52       19.47     22.21 o 
   7  -2  15       24.89       31.42     23.61 o 
  -3  -1  15      125.27      122.54     41.12 o 
  -2  -1  15      205.34      274.10     50.79 o 
  -1  -1  15       68.25       35.47     29.02 o 
   0  -1  15      376.50      404.11     33.98 o 
   1  -1  15        1.37       -4.25     16.50 o 
   2  -1  15     1908.15     2096.07    107.22 o 
   3  -1  15      151.34      118.51     37.89 o 
   4  -1  15      294.76      320.05     51.60 o 
   5  -1  15       36.45       18.61     21.33 o 
   6  -1  15       31.68        7.60     20.88 o 
   7  -1  15       18.20       17.74     21.57 o 
  -3   0  15        8.85       -0.81     30.63 o 
  -2   0  15      131.98      141.89     40.31 o 
  -1   0  15        0.15      -11.63     15.69 o 
   0   0  15      719.94      757.49     43.01 o 
   1   0  15      116.38      203.35     54.82 o 
   2   0  15      964.66     1149.84     65.70 o 
   3   0  15        3.69       15.32     25.80 o 
   4   0  15        0.30       26.60     29.83 o 
   5   0  15      158.55      147.53     41.12 o 
   6   0  15      152.99      152.37     42.73 o 
   7   0  15      322.21      333.45     36.27 o 
   8   0  15      123.03      115.72     39.91 o 
  -3   1  15       60.91       88.68     37.08 o 
  -2   1  15      716.19      801.34     68.53 o 
  -1   1  15      483.45      543.03     76.18 o 
   0   1  15      163.42      133.22     23.53 o 
   1   1  15       90.48       86.63     21.07 o 
   2   1  15        1.41       12.45     16.50 o 
   3   1  15      172.98      168.84     35.88 o 
   4   1  15       11.82        2.42     26.60 o 
   5   1  15     1267.15     1450.32     91.10 o 
   6   1  15        3.16        8.87     29.83 o 
   7   1  15      118.06       94.32     37.89 o 
   8   1  15        0.29      -28.22     28.22 o 
  -4   2  15      355.75      355.53     57.24 o 
  -3   2  15      501.22      550.62     60.46 o 
  -2   2  15      103.39      131.69     24.22 o 
  -1   2  15       18.03       33.76     22.57 o 
   0   2  15       55.61       55.19     19.93 o 
   1   2  15      178.99      228.54     27.64 o 
   2   2  15      150.44      107.99     42.73 o 
   3   2  15      515.73      598.19     51.60 o 
   4   2  15        0.45       -2.42     22.57 o 
   5   2  15      215.18      202.35     41.12 o 
   6   2  15      230.63      216.06     45.95 o 
   7   2  15       15.65       20.96     30.63 o 
   8   2  15       21.33       85.46     38.70 o 
  -4   3  15       28.41       37.89     33.05 o 
  -3   3  15      139.76      177.23     29.06 o 
  -2   3  15        9.24       18.61     24.99 o 
  -1   3  15      239.74      251.57     29.83 o 
   0   3  15      345.51      349.85     31.86 o 
   1   3  15     1068.74     1051.61     80.21 o 
   2   3  15      256.46      239.45     27.64 o 
   3   3  15      635.27      609.95     38.48 o 
   4   3  15        3.19       -7.26     21.77 o 
   5   3  15       43.93       16.93     27.41 o 
   6   3  15      129.35      266.04     46.76 o 
   7   3  15        3.88      -18.54     26.60 o 
   8   3  15      823.97      890.02     79.01 o 
  -4   4  15        0.68      -25.80     25.80 o 
  -3   4  15      161.59      138.31     26.77 o 
  -2   4  15       61.58       32.25     19.95 o 
  -1   4  15      330.65      311.43     31.63 o 
   0   4  15       86.60       59.53     19.36 o 
   1   4  15      155.01      120.51     22.51 o 
   2   4  15       12.34       12.53     15.61 o 
   3   4  15       62.06       59.86     19.09 o 
   4   4  15      776.73      799.24     56.84 o 
   5   4  15       28.22      -22.57     22.57 o 
   6   4  15     1229.83     1204.43     83.04 o 
   7   4  15       20.46       14.51     27.41 o 
   8   4  15      208.02      253.95     51.60 o 
  -4   5  15      373.45      404.98     40.61 o 
  -3   5  15       18.28        3.74     19.04 o 
  -2   5  15      110.71      136.27     25.08 o 
  -1   5  15        6.77       19.35     17.10 o 
   0   5  15      179.17      214.64     27.92 o 
   1   5  15        2.90       -8.13     29.43 o 
   2   5  15       55.39        9.50     15.27 o 
   3   5  15      206.19      202.67     31.84 o 
   4   5  15      749.90      740.76     85.46 o 
   5   5  15        8.82        4.84     19.35 o 
   6   5  15       70.24       74.97     29.02 o 
   7   5  15       31.28       37.08     31.44 o 
   8   5  15       64.49      101.58     40.31 o 
  -3   6  15      102.09      103.15     26.06 o 
  -2   6  15      311.60      295.07     37.89 o 
  -1   6  15       18.04       21.44     37.89 o 
   0   6  15      460.00      466.49     47.16 o 
   1   6  15      891.60      847.10     45.19 o 
   2   6  15      657.85      665.05     41.33 o 
   3   6  15      647.16      628.20     40.76 o 
   4   6  15      178.45      126.20     24.51 o 
   5   6  15        0.07       -8.05     16.24 o 
   6   6  15       71.86       58.07     30.63 o 
   7   6  15      383.96      517.57     57.24 o 
   8   6  15       33.83       43.53     29.83 o 
  -3   7  15      105.28       85.46     24.91 o 
  -2   7  15       43.10       77.82     21.94 o 
  -1   7  15      371.98      363.10     35.33 o 
   0   7  15       93.69       88.16     22.47 o 
   1   7  15      976.25      842.41     47.27 o 
   2   7  15      248.17      173.37     47.56 o 
   3   7  15        4.84       14.47     18.14 o 
   4   7  15       43.91       22.52     20.96 o 
   5   7  15      521.06      497.73     49.58 o 
   6   7  15        1.80       -1.08     17.56 o 
   7   7  15      380.76      398.13     45.15 o 
   8   7  15        9.91       37.08     29.83 o 
  -3   8  15      278.82      340.80     44.34 o 
  -2   8  15        9.21      -19.35     19.35 o 
  -1   8  15     1127.48     1076.00     54.44 o 
   0   8  15        0.81       10.08     16.41 o 
   1   8  15        3.71        8.84     17.64 o 
   2   8  15      114.69      108.67     34.26 o 
   3   8  15      212.39      247.57     30.72 o 
   4   8  15      154.52      183.76     34.67 o 
   5   8  15      558.52      689.24     56.03 o 
   6   8  15      156.03      164.99     30.63 o 
   7   8  15      127.81      104.59     26.63 o 
  -2   9  15      205.19      191.38     31.60 o 
  -1   9  15        1.22      -14.51     18.81 o 
   0   9  15       89.03       90.60     24.99 o 
   1   9  15      120.83      126.72     25.93 o 
   2   9  15      495.19      510.66     40.73 o 
   3   9  15       41.10       39.83     23.78 o 
   4   9  15      265.53      282.45     32.69 o 
   5   9  15        9.92      -13.28     17.90 o 
   6   9  15       14.98        8.72     20.66 o 
   7   9  15       59.97       39.33     28.62 o 
  -1  10  15        0.58      -14.56     17.32 o 
   0  10  15      146.81      139.17     27.41 o 
   1  10  15        5.23      -17.67     17.67 o 
   2  10  15      198.02      197.62     29.83 o 
   3  10  15       10.96       -8.65     18.58 o 
   4  10  15       40.13       11.66     20.31 o 
   5  10  15      148.40      133.86     27.86 o 
   6  10  15      172.73      179.36    102.79 o 
   0  11  15       25.60       12.36     21.88 o 
   1  11  15        5.32       -0.33     19.36 o 
   2  11  15       73.18       72.91     23.65 o 
   3  11  15       88.96      212.54     44.34 o 
   4  11  15        2.84       -9.92     20.52 o 
   5  11  15      470.54      514.80     44.14 o 
   3  -3  16       43.92       12.09     31.44 o 
   1  -2  16       36.20       23.38     27.41 o 
   2  -2  16      509.44      678.00     66.11 o 
   3  -2  16       84.92      116.90     39.50 o 
   4  -2  16      637.31      614.31     69.33 o 
   5  -2  16        0.58       20.15     34.67 o 
  -1  -1  16        2.82      -27.41     27.41 o 
   0  -1  16      211.89      287.81     45.95 o 
   1  -1  16       22.65       23.38     29.02 o 
   2  -1  16      165.52      222.51     45.95 o 
   3  -1  16      146.30      167.69     41.12 o 
   4  -1  16      254.34      228.96     47.56 o 
   5  -1  16        0.56        6.45     31.44 o 
   6  -1  16        6.45       21.77     31.44 o 
  -2   0  16      287.27      311.19     53.21 o 
  -1   0  16      165.78      165.27     42.73 o 
   0   0  16      549.36      553.53     39.59 o 
   1   0  16       13.65      -16.24     16.24 o 
   2   0  16       94.24      118.51     34.67 o 
   3   0  16       12.29       45.95     31.44 o 
   4   0  16        4.05      -25.80     25.80 o 
   5   0  16      710.97      775.55     74.97 o 
   6   0  16       19.76       -3.22     32.25 o 
   7   0  16      288.85      383.74     63.69 o 
  -2   1  16      249.79      244.27     48.37 o 
  -1   1  16      326.67      385.41     36.28 o 
   0   1  16      280.32      213.90     30.63 o 
   1   1  16        6.06        1.97     23.78 o 
   2   1  16        1.82       23.64     17.38 o 
   3   1  16      954.56      900.50     76.59 o 
   4   1  16        0.40      -14.51     25.80 o 
   5   1  16      749.55      863.42     77.39 o 
   6   1  16        8.46       41.92     34.67 o 
   7   1  16      123.30       66.11     37.89 o 
  -2   2  16        7.64      -10.48     27.41 o 
  -1   2  16        1.41       11.56     19.36 o 
   0   2  16       36.16       36.28     19.95 o 
   1   2  16      448.09      529.81     44.34 o 
   2   2  16      901.78      980.01     48.72 o 
   3   2  16      907.61      892.22     81.42 o 
   4   2  16      219.97      148.34     41.12 o 
   5   2  16      262.86      194.29     45.15 o 
   6   2  16       43.17       44.34     33.86 o 
   7   2  16        3.83       26.60     32.25 o 
  -3   3  16        4.36       16.12     32.25 o 
  -2   3  16      134.80      139.30     27.61 o 
  -1   3  16      233.46      249.73     31.79 o 
   0   3  16      700.60      773.85     45.56 o 
   1   3  16      487.68      507.52     38.18 o 
   2   3  16      318.32      314.97     31.34 o 
   3   3  16      211.84      230.40     29.07 o 
   4   3  16        6.49      -21.77     21.77 o 
   5   3  16        0.95       34.67     27.41 o 
   6   3  16      588.55      627.21     66.91 o 
   7   3  16      119.33      178.97     44.34 o 
  -3   4  16       23.59       27.41     22.23 o 
  -2   4  16      361.36      371.20     51.19 o 
  -1   4  16      359.44      305.46     33.62 o 
   0   4  16      235.93      267.71     31.29 o 
   1   4  16       28.71       35.29     19.09 o 
   2   4  16       39.60       21.15     17.90 o 
   3   4  16      260.88      298.54     56.43 o 
   4   4  16      837.15      867.75     52.80 o 
   5   4  16      154.99      146.72     36.28 o 
   6   4  16      686.97      798.92     74.17 o 
   7   4  16       12.37       10.48     27.41 o 
   8   4  16        3.64        0.00     33.86 o 
  -2   5  16      295.27      301.02     34.48 o 
  -1   5  16        4.24       -3.28     17.38 o 
   0   5  16      128.91      104.41     23.94 o 
   1   5  16      267.45      291.12     39.50 o 
   2   5  16       56.00       33.78     19.04 o 
   3   5  16      146.92      170.43     27.04 o 
   4   5  16      411.40      351.15     33.91 o 
   5   5  16      227.48      225.13     29.83 o 
   6   5  16       65.14       60.46     29.83 o 
  -2   6  16      146.08      120.98     26.79 o 
  -1   6  16       31.66       74.37     31.04 o 
   0   6  16      179.43      198.34     29.35 o 
   1   6  16      930.09      832.07     47.54 o 
   2   6  16      163.43      145.01     43.94 o 
   3   6  16      689.77      666.67     43.54 o 
   4   6  16       12.49       14.14     19.36 o 
   5   6  16      138.21      187.47     38.70 o 
   6   6  16       43.54       32.25     29.02 o 
   7   6  16      671.05      729.59     67.72 o 
  -2   7  16      409.46      381.92     38.75 o 
  -1   7  16       12.69       19.26     19.93 o 
   0   7  16        0.84        5.98     19.04 o 
   1   7  16      106.53       71.54     22.38 o 
   2   7  16        0.17      -12.93     30.63 o 
   3   7  16       59.13       47.77     32.65 o 
   4   7  16       84.75      100.55     24.43 o 
   5   7  16       10.11       -0.14     18.94 o 
   6   7  16      442.31      555.72     52.40 o 
   7   7  16      112.60      128.18     37.08 o 
  -1   8  16      510.99      488.91     41.90 o 
   0   8  16       60.62       46.52     20.80 o 
   1   8  16        0.33       11.29     18.24 o 
   2   8  16       79.20       93.66     41.92 o 
   3   8  16        1.38       15.26     18.47 o 
   4   8  16      450.30      477.88     40.19 o 
   5   8  16        2.14       10.00     39.50 o 
   6   8  16      258.70      300.02     45.55 o 
  -1   9  16       32.23       47.64     23.35 o 
   0   9  16       34.24       26.49     21.07 o 
   1   9  16       19.85      -11.66     19.04 o 
   2   9  16      198.93      312.50     36.03 o 
   3   9  16       24.13        4.50     19.04 o 
   4   9  16      108.40      121.72     34.26 o 
   5   9  16      226.04      213.88     39.91 o 
   6   9  16       51.21       25.05     63.69 o 
   1  10  16       32.64       37.09     22.78 o 
   2  10  16      198.27      150.40     29.06 o 
   3  10  16       31.31       33.59     22.78 o 
   4  10  16      132.76      148.24     28.78 o 
   2  -1  17      140.23      131.41     38.70 o 
   3  -1  17        8.25       -8.87     30.63 o 
   0   0  17      165.22      125.76     39.50 o 
   1   0  17      776.88      723.14     64.49 o 
   2   0  17      310.87      245.08     44.34 o 
   4   0  17       37.14       90.29     39.50 o 
   5   0  17      300.39      216.06     50.79 o 
   0   1  17        0.25        8.87     19.95 o 
   1   1  17        8.33       -7.55     18.52 o 
   2   1  17      132.94      108.83     36.28 o 
   3   1  17      224.67      216.06     45.15 o 
   4   1  17      159.02      174.13     46.76 o 
   5   1  17      323.67      382.13     59.66 o 
   6   1  17        8.92        0.00     33.05 o 
  -1   2  17       43.09       41.65     25.80 o 
   0   2  17      205.02      217.98     30.49 o 
   1   2  17      239.10      300.62     33.62 o 
   2   2  17      456.21      502.69     39.62 o 
   3   2  17      343.33      268.46     47.56 o 
   5   2  17      141.60      110.45     38.70 o 
   6   2  17       68.02       63.69     39.50 o 
  -1   3  17      217.92      244.25     47.16 o 
   0   3  17      471.98      519.25     40.73 o 
   1   3  17       46.27       47.10     20.75 o 
   2   3  17      229.03      299.20     33.06 o 
   3   3  17       28.07       48.85     21.07 o 
   4   3  17        1.30      -22.57     22.57 o 
   6   3  17      924.04      930.33     83.04 o 
  -1   4  17      278.87      270.47     33.62 o 
   0   4  17      338.43      328.94     56.43 o 
   1   4  17        5.03      -15.21     16.41 o 
   2   4  17       26.14       31.44     21.09 o 
   3   4  17      313.12      328.30     34.72 o 
   4   4  17      239.74      315.68     33.91 o 
   5   4  17      327.45      346.66     51.60 o 
   6   4  17        4.28        0.81     26.60 o 
  -1   5  17        0.40       -5.18     20.15 o 
   0   5  17        0.59       10.18     19.93 o 
   1   5  17      248.49      268.20     32.48 o 
   2   5  17      363.11      337.76     62.08 o 
   3   5  17      477.08      565.63    104.40 o 
   4   5  17      121.01       83.13     47.56 o 
   5   5  17      166.08      175.75     41.12 o 
   6   5  17       78.06       86.26     33.05 o 
  -1   6  17      404.10      359.77     38.76 o 
   0   6  17        1.10      -16.75     16.75 o 
   1   6  17      171.40      216.21     31.06 o 
   2   6  17       66.97       79.36     23.08 o 
   3   6  17       65.95       70.90     23.19 o 
   4   6  17       10.62        1.85     29.83 o 
   5   6  17       16.29      -13.05     18.22 o 
   6   6  17       59.62       45.15     31.44 o 
   0   7  17        5.57       11.29     20.75 o 
   1   7  17       52.17       67.30     32.65 o 
   2   7  17      167.36      188.20     36.28 o 
   3   7  17       96.99       78.98     23.24 o 
   4   7  17      269.78      281.06     34.72 o 
   5   7  17      158.16      169.70     29.50 o 
   6   7  17      259.29      284.78     35.93 o 
   0   8  17       58.97       63.25     34.26 o 
   1   8  17       40.97       46.45     20.88 o 
   2   8  17       40.78       66.40     28.62 o 
   3   8  17        2.97        0.28     19.85 o 
   4   8  17      533.82      657.20    110.04 o 
   5   8  17       97.73       86.19     26.34 o 
   2   9  17      504.98      554.69     62.88 o 
   3   9  17      110.57       60.96     24.40 o 
   4   9  17       23.74       22.78     22.14 o 
   2   2  18      203.05      214.44     45.15 o 
   3   2  18        8.92       29.02     30.63 o 
   1   3  18        0.92      -14.28     40.31 o 
   2   3  18      338.21      310.82     42.32 o 
   3   3  18       14.22       45.15     29.83 o 
   4   3  18       54.13       55.63     32.25 o 
   1   4  18       25.16      -10.40     31.04 o 
   2   4  18       51.73       19.18     21.57 o 
   3   4  18      268.49      266.81     68.12 o 
   4   4  18        8.91        2.42     26.60 o 
   1   5  18      174.46      204.61     32.20 o 
   2   5  18        0.31        5.80     19.36 o 
   3   5  18      376.76      409.03     38.71 o 
   4   5  18       12.12      -11.29     18.81 o 
   2   6  18      157.50      117.97     29.83 o 
   3   6  18      113.79      136.14     27.78 o 
   4   6  18       45.50       35.57     23.62 o 
                                                 
